# Supplementary material for: Triphenyl[(triphenylphosphoranylidene)amino]phosphonium tetra­kis­(penta­fluoro­phen­yl)borate
Source: Acta Crystallogr Sect E Struct Rep Online. 2012 Dec 15;69(Pt 1):o87. doi: 10.1107/S1600536812049914 (PMC3588361; doi:10.1107/S1600536812049914)
Supplement: Supplementary file 1 [file e-69-00o87-sup1.cif]

##############################################################################
#                                                                            #
# This CIF contains the data in a paper accepted for publication in          #
# Acta Crystallographica Section E. It conforms to the requirements of       #
# Notes for Authors for Acta Crystallographica Section E, and has been       #
# peer reviewed under the auspices of the IUCr Commission on Journals.       #
#                                                                            #
# Full details of the Crystallographic Information File format               #
# are given in the paper "The Crystallographic Information File (CIF):       #
# a New Standard Archive File for Crystallography" by S. R. Hall, F. H.      #
# Allen and I. D. Brown [Acta Cryst. (1991), A47, 655-685].                  #
#                                                                            #
# The current version of the core CIF dictionary is obtainable from          #
# ftp://ftp.iucr.org/pub/cif_core.dic.                                       #
#                                                                            #
# Software is freely available for graphical display of the structure(s)     #
# in this CIF. For information consult the CIF software page                 #
# http://www.iucr.org/resources/cif/software.                                #
#                                                                            #
# This file may be used for bona fide research purposes within the           #
# scientific community so long as proper attribution is given to the journal # 
# article from which it was obtained.                                        #
#                                                                            #
##############################################################################
data_global
_audit_creation_method     SHELXL-97
_journal_date_recd_electronic     2012-09-28
_journal_date_accepted     2012-12-05
_journal_name_full     'Acta Crystallographica, Section E'
_journal_year     2013
_journal_volume     69
_journal_issue      1
_journal_page_first     o87
_journal_page_last     o87
_journal_paper_category     QO
_journal_paper_doi     10.1107/S1600536812049914
_journal_coeditor_code     BR2211
_publ_contact_author_name     'Dr. Chong Zheng'
_publ_contact_author_address
;    Department of Chemistry and Biochemistry
     Northern Illinois University
     DeKalb, IL 60115
     USA
;
_publ_contact_author_email     czheng@niu.edu
_publ_contact_author_fax     '01(815)7534802'
_publ_contact_author_phone     '01(815)7536871'
_publ_section_title
;
Triphenyl[(triphenylphosphoranylidene)amino]phosphonium
tetrakis(pentafluorophenyl)borate
;
loop_
    _publ_author_name
    _publ_author_address
    'Van\'ysek, Petr'
;    Department of Chemistry and Biochemistry
     Northern Illinois University
     DeKalb, IL 60115
     USA
;
    'Zheng, Chong'
;    Department of Chemistry and Biochemistry
     Northern Illinois University
     DeKalb, IL 60115
     USA
;
_publ_section_synopsis     .
data_I
_chemical_name_systematic
;
Triphenyl[(triphenylphosphoranylidene)amino]phosphonium
tetrakis(pentafluorophenyl)borate
;
_chemical_name_common     ?
_chemical_formula_moiety     'C36 H30 N P2 +, C24 B F20 -'
_chemical_formula_sum     'C60 H30 B F20 N P2'
_chemical_formula_iupac     'C36 H30 N P2 +, C24 B F20 -'
_chemical_formula_weight     1217.60
_chemical_melting_point     ?
_symmetry_cell_setting     monoclinic
_symmetry_space_group_name_H-M     'P 21/n'
_symmetry_space_group_name_Hall     '-P 2yn'
loop_
    _symmetry_equiv_pos_as_xyz
    'x, y, z'
    '-x+1/2, y+1/2, -z+1/2'
    '-x, -y, -z'
    'x-1/2, -y-1/2, z-1/2'
_cell_length_a     13.3081(15)
_cell_length_b     25.196(3)
_cell_length_c     16.0355(18)
_cell_angle_alpha     90.00
_cell_angle_beta     100.094(2)
_cell_angle_gamma     90.00
_cell_volume     5293.7(10)
_cell_formula_units_Z     4
_cell_measurement_reflns_used     264
_cell_measurement_theta_min     3
_cell_measurement_theta_max     14
_cell_measurement_temperature     298(2)
_exptl_crystal_description     fragment
_exptl_crystal_colour     colorless
_exptl_crystal_size_max     0.60
_exptl_crystal_size_mid     0.50
_exptl_crystal_size_min     0.30
_exptl_crystal_density_diffrn     1.528
_exptl_crystal_density_meas     ?
_exptl_crystal_density_method     'not measured'
_exptl_crystal_F_000     2448
_exptl_absorpt_coefficient_mu     0.195
_exptl_absorpt_correction_type     multi-scan
_exptl_absorpt_process_details     '(SADABS; Sheldrick, 2006)'
_exptl_absorpt_correction_T_min     0.2120
_exptl_absorpt_correction_T_max     0.2641
_exptl_special_details     ?
_diffrn_ambient_temperature     298(2)
_diffrn_radiation_type     MoK\a
_diffrn_radiation_wavelength     0.71073
_diffrn_radiation_source     'fine-focus sealed tube'
_diffrn_radiation_monochromator     graphite
_diffrn_measurement_device_type     'Bruker SMART CCD PLATFORM'
_diffrn_measurement_method     '\w scans'
_diffrn_detector_area_resol_mean     0
_diffrn_reflns_number     39430
_diffrn_reflns_av_R_equivalents     0.0301
_diffrn_reflns_av_sigmaI/netI     0.0223
_diffrn_reflns_theta_min     1.52
_diffrn_reflns_theta_max     25.00
_diffrn_reflns_theta_full     25.00
_diffrn_measured_fraction_theta_max     0.999
_diffrn_measured_fraction_theta_full     0.999
_diffrn_reflns_limit_h_min     -15
_diffrn_reflns_limit_h_max     15
_diffrn_reflns_limit_k_min     -29
_diffrn_reflns_limit_k_max     29
_diffrn_reflns_limit_l_min     -19
_diffrn_reflns_limit_l_max     19
_diffrn_standards_number     0
_diffrn_standards_interval_count     0
_diffrn_standards_interval_time     0
_diffrn_standards_decay_%     0
_refine_special_details
;
Refinement of <i>F</i>^2^ against ALL reflections. The weighted <i>R</i>-factor
<i>wR</i> and goodness of fit <i>S</i> are based on <i>F</i>^2^, conventional
<i>R</i>-factors <i>R</i> are based on <i>F</i>, with <i>F</i> set to zero for
negative <i>F</i>^2^. The threshold expression of <i>F</i>^2^ >
\s(<i>F</i>^2^) is used only for calculating <i>R</i>-factors(gt) <i>etc</i>.
and is not relevant to the choice of reflections for refinement.
<i>R</i>-factors based on <i>F</i>^2^ are statistically about twice as large
as those based on <i>F</i>, and <i>R</i>- factors based on ALL data will be
even larger.
;
_reflns_number_total     9311
_reflns_number_gt     7829
_reflns_threshold_expression     I>2sigma(I)
_refine_ls_structure_factor_coef     Fsqd
_refine_ls_matrix_type     full
_refine_ls_R_factor_all     0.0464
_refine_ls_R_factor_gt     0.0378
_refine_ls_wR_factor_gt     0.0985
_refine_ls_wR_factor_ref     0.1040
_refine_ls_goodness_of_fit_ref     1.067
_refine_ls_restrained_S_all     1.067
_refine_ls_number_reflns     9311
_refine_ls_number_parameters     758
_refine_ls_number_restraints     0
_refine_ls_hydrogen_treatment     constr
_refine_ls_weighting_scheme     calc
_refine_ls_weighting_details
         'calc w=1/[\s^2^(Fo^2^)+(0.0481P)^2^+1.7949P] where P=(Fo^2^+2Fc^2^)/3'
_atom_sites_solution_hydrogens     geom
_atom_sites_solution_primary     direct
_atom_sites_solution_secondary     difmap
_refine_ls_shift/su_max     0.001
_refine_ls_shift/su_mean     0.000
_refine_diff_density_max     0.282
_refine_diff_density_min     -0.256
_refine_ls_extinction_method     'SHELXTL (Sheldrick, 2008)'
_refine_ls_extinction_coef     0.0087(4)
_refine_ls_extinction_expression
                                  'Fc^*^=kFc[1+0.001xFc^2^\l^3^/sin(2\q)]^-1/4^'
loop_
    _atom_type_symbol
    _atom_type_description
    _atom_type_scat_dispersion_real
    _atom_type_scat_dispersion_imag
    _atom_type_scat_source
    'C' 'C' 0.0033 0.0016
                         'International Tables Vol C Tables 4.2.6.8 and 6.1.1.4'
    'F' 'F' 0.0171 0.0103
                         'International Tables Vol C Tables 4.2.6.8 and 6.1.1.4'
    'P' 'P' 0.1023 0.0942
                         'International Tables Vol C Tables 4.2.6.8 and 6.1.1.4'
    'N' 'N' 0.0061 0.0033
                         'International Tables Vol C Tables 4.2.6.8 and 6.1.1.4'
    'B' 'B' 0.0013 0.0007
                         'International Tables Vol C Tables 4.2.6.8 and 6.1.1.4'
    'H' 'H' 0.0000 0.0000
                         'International Tables Vol C Tables 4.2.6.8 and 6.1.1.4'
_computing_data_collection     'SMART (Bruker, 1999)'
_computing_cell_refinement     'SMART and SAINT (Bruker, 1999)'
_computing_data_reduction     'SAINT (Bruker, 1999)'
_computing_structure_solution     'SIR97 (Altomare <i>et al.</i>, 1999)'
_computing_structure_refinement     'SHELXTL (Sheldrick, 2008)'
_computing_molecular_graphics     'SHELXTL (Sheldrick, 2008)'
_computing_publication_material     'SHELXTL (Sheldrick, 2008)'
loop_
    _atom_site_type_symbol
    _atom_site_label
    _atom_site_fract_x
    _atom_site_fract_y
    _atom_site_fract_z
    _atom_site_U_iso_or_equiv
    _atom_site_adp_type
    _atom_site_calc_flag
    _atom_site_refinement_flags
    _atom_site_occupancy
    _atom_site_symmetry_multiplicity
    _atom_site_disorder_assembly
    _atom_site_disorder_group
    P P1 0.22856(4) 0.088527(18) 0.29937(3) 0.04277(13) Uani d . 1 1 . .
    P P2 0.08106(4) -0.000796(19) 0.25127(3) 0.04512(13) Uani d . 1 1 . .
    N N1 0.16074(13) 0.04472(7) 0.24696(11) 0.0542(4) Uani d . 1 1 . .
    B B1 0.91160(15) 0.33507(8) 0.35287(13) 0.0420(4) Uani d . 1 1 . .
    C C101 0.22876(14) 0.14614(7) 0.23395(12) 0.0470(4) Uani d . 1 1 . .
    C C102 0.20818(17) 0.14035(9) 0.14671(14) 0.0588(5) Uani d . 1 1 . .
    H H102 0.1933 0.1070 0.1230 0.071 Uiso calc R 1 1 . .
    C C103 0.2096(2) 0.18354(11) 0.09540(16) 0.0738(7) Uani d . 1 1 . .
    H H103 0.1961 0.1795 0.0369 0.089 Uiso calc R 1 1 . .
    C C104 0.2308(2) 0.23262(10) 0.12998(18) 0.0800(7) Uani d . 1 1 . .
    H H104 0.2305 0.2620 0.0948 0.096 Uiso calc R 1 1 . .
    C C105 0.2527(2) 0.23908(9) 0.21653(19) 0.0783(7) Uani d . 1 1 . .
    H H105 0.2682 0.2726 0.2395 0.094 Uiso calc R 1 1 . .
    C C106 0.25171(18) 0.19583(8) 0.26909(15) 0.0627(6) Uani d . 1 1 . .
    H H106 0.2663 0.2000 0.3276 0.075 Uiso calc R 1 1 . .
    C C107 0.35801(14) 0.06606(8) 0.33088(13) 0.0492(4) Uani d . 1 1 . .
    C C108 0.43941(17) 0.10045(10) 0.33679(18) 0.0742(7) Uani d . 1 1 . .
    H H108 0.4286 0.1357 0.3204 0.089 Uiso calc R 1 1 . .
    C C109 0.53677(19) 0.08255(13) 0.3670(2) 0.0962(10) Uani d . 1 1 . .
    H H109 0.5915 0.1059 0.3709 0.115 Uiso calc R 1 1 . .
    C C110 0.5536(2) 0.03128(14) 0.3912(2) 0.0895(9) Uani d . 1 1 . .
    H H110 0.6197 0.0197 0.4118 0.107 Uiso calc R 1 1 . .
    C C111 0.4741(2) -0.00317(11) 0.38521(19) 0.0833(8) Uani d . 1 1 . .
    H H111 0.4857 -0.0384 0.4016 0.100 Uiso calc R 1 1 . .
    C C112 0.37625(18) 0.01402(9) 0.35500(16) 0.0671(6) Uani d . 1 1 . .
    H H112 0.3221 -0.0097 0.3509 0.081 Uiso calc R 1 1 . .
    C C113 0.18575(14) 0.10953(7) 0.39451(12) 0.0455(4) Uani d . 1 1 . .
    C C114 0.23645(16) 0.09499(9) 0.47400(13) 0.0578(5) Uani d . 1 1 . .
    H H114 0.2970 0.0758 0.4796 0.069 Uiso calc R 1 1 . .
    C C115 0.1971(2) 0.10899(11) 0.54487(15) 0.0724(6) Uani d . 1 1 . .
    H H115 0.2309 0.0989 0.5982 0.087 Uiso calc R 1 1 . .
    C C116 0.1086(2) 0.13773(10) 0.53727(16) 0.0740(7) Uani d . 1 1 . .
    H H116 0.0826 0.1471 0.5854 0.089 Uiso calc R 1 1 . .
    C C117 0.05825(19) 0.15274(10) 0.45875(16) 0.0704(6) Uani d . 1 1 . .
    H H117 -0.0017 0.1723 0.4538 0.084 Uiso calc R 1 1 . .
    C C118 0.09619(16) 0.13889(8) 0.38735(14) 0.0576(5) Uani d . 1 1 . .
    H H118 0.0619 0.1492 0.3342 0.069 Uiso calc R 1 1 . .
    C C201 0.08078(16) -0.04373(8) 0.16191(13) 0.0536(5) Uani d . 1 1 . .
    C C202 -0.0057(2) -0.06931(14) 0.12396(19) 0.0982(10) Uani d . 1 1 . .
    H H202 -0.0675 -0.0625 0.1413 0.118 Uiso calc R 1 1 . .
    C C203 -0.0013(3) -0.10510(17) 0.0602(2) 0.1279(15) Uani d . 1 1 . .
    H H203 -0.0601 -0.1231 0.0356 0.154 Uiso calc R 1 1 . .
    C C204 0.0878(3) -0.11453(14) 0.0326(2) 0.1086(11) Uani d . 1 1 . .
    H H204 0.0896 -0.1382 -0.0115 0.130 Uiso calc R 1 1 . .
    C C205 0.1749(3) -0.08897(13) 0.0701(2) 0.0983(10) Uani d . 1 1 . .
    H H205 0.2363 -0.0956 0.0519 0.118 Uiso calc R 1 1 . .
    C C206 0.1715(2) -0.05368(11) 0.13461(18) 0.0802(8) Uani d . 1 1 . .
    H H206 0.2307 -0.0364 0.1601 0.096 Uiso calc R 1 1 . .
    C C207 -0.04614(15) 0.02379(8) 0.24891(12) 0.0494(4) Uani d . 1 1 . .
    C C208 -0.12093(16) -0.00698(9) 0.27598(14) 0.0591(5) Uani d . 1 1 . .
    H H208 -0.1053 -0.0410 0.2967 0.071 Uiso calc R 1 1 . .
    C C209 -0.21786(18) 0.01270(12) 0.27225(15) 0.0723(7) Uani d . 1 1 . .
    H H209 -0.2680 -0.0082 0.2895 0.087 Uiso calc R 1 1 . .
    C C210 -0.2409(2) 0.06321(13) 0.24306(18) 0.0826(8) Uani d . 1 1 . .
    H H210 -0.3061 0.0768 0.2421 0.099 Uiso calc R 1 1 . .
    C C211 -0.1687(2) 0.09353(11) 0.2155(2) 0.0900(8) Uani d . 1 1 . .
    H H211 -0.1851 0.1276 0.1951 0.108 Uiso calc R 1 1 . .
    C C212 -0.07110(18) 0.07410(9) 0.21757(17) 0.0709(6) Uani d . 1 1 . .
    H H212 -0.0224 0.0948 0.1979 0.085 Uiso calc R 1 1 . .
    C C213 0.11038(15) -0.04065(8) 0.34557(13) 0.0500(4) Uani d . 1 1 . .
    C C214 0.09871(16) -0.01864(9) 0.42253(13) 0.0577(5) Uani d . 1 1 . .
    H H214 0.0696 0.0148 0.4241 0.069 Uiso calc R 1 1 . .
    C C215 0.13004(19) -0.04620(11) 0.49680(15) 0.0719(6) Uani d . 1 1 . .
    H H215 0.1222 -0.0310 0.5482 0.086 Uiso calc R 1 1 . .
    C C216 0.1718(2) -0.09477(12) 0.49585(19) 0.0883(8) Uani d . 1 1 . .
    H H216 0.1935 -0.1129 0.5463 0.106 Uiso calc R 1 1 . .
    C C217 0.1820(3) -0.11706(12) 0.4210(2) 0.1101(11) Uani d . 1 1 . .
    H H217 0.2103 -0.1508 0.4205 0.132 Uiso calc R 1 1 . .
    C C218 0.1510(2) -0.09061(10) 0.34541(18) 0.0825(8) Uani d . 1 1 . .
    H H218 0.1577 -0.1067 0.2945 0.099 Uiso calc R 1 1 . .
    C C301 0.93347(13) 0.31757(7) 0.25836(11) 0.0429(4) Uani d . 1 1 . .
    C C302 0.94568(14) 0.26411(7) 0.24073(12) 0.0463(4) Uani d . 1 1 . .
    C C303 0.96279(15) 0.24450(8) 0.16489(13) 0.0526(5) Uani d . 1 1 . .
    C C304 0.96834(16) 0.27838(9) 0.09941(13) 0.0554(5) Uani d . 1 1 . .
    C C305 0.95460(15) 0.33148(9) 0.11172(13) 0.0545(5) Uani d . 1 1 . .
    C C306 0.93588(14) 0.34953(7) 0.18875(12) 0.0479(4) Uani d . 1 1 . .
    C C307 0.91300(14) 0.39991(7) 0.36903(11) 0.0464(4) Uani d . 1 1 . .
    C C308 0.99731(16) 0.42967(8) 0.35719(13) 0.0530(5) Uani d . 1 1 . .
    C C309 1.00838(18) 0.48316(9) 0.37307(14) 0.0629(6) Uani d . 1 1 . .
    C C310 0.9343(2) 0.50981(8) 0.40492(15) 0.0685(6) Uani d . 1 1 . .
    C C311 0.85109(19) 0.48278(9) 0.42072(14) 0.0654(6) Uani d . 1 1 . .
    C C312 0.84172(16) 0.42897(8) 0.40271(13) 0.0530(5) Uani d . 1 1 . .
    C C313 1.00187(14) 0.31447(7) 0.43143(12) 0.0461(4) Uani d . 1 1 . .
    C C314 1.09755(15) 0.29544(8) 0.42482(14) 0.0536(5) Uani d . 1 1 . .
    C C315 1.17082(16) 0.28180(9) 0.49416(17) 0.0669(6) Uani d . 1 1 . .
    C C316 1.15124(18) 0.28808(10) 0.57383(16) 0.0713(7) Uani d . 1 1 . .
    C C317 1.05887(19) 0.30817(10) 0.58441(14) 0.0669(6) Uani d . 1 1 . .
    C C318 0.98807(15) 0.32090(8) 0.51411(13) 0.0529(5) Uani d . 1 1 . .
    C C319 0.79839(13) 0.30774(7) 0.35379(11) 0.0430(4) Uani d . 1 1 . .
    C C320 0.77678(14) 0.26317(7) 0.39764(12) 0.0467(4) Uani d . 1 1 . .
    C C321 0.68163(16) 0.24029(8) 0.38989(13) 0.0532(5) Uani d . 1 1 . .
    C C322 0.60085(16) 0.26158(9) 0.33584(14) 0.0587(5) Uani d . 1 1 . .
    C C323 0.61746(15) 0.30516(9) 0.28948(13) 0.0576(5) Uani d . 1 1 . .
    C C324 0.71371(14) 0.32658(8) 0.29868(12) 0.0479(4) Uani d . 1 1 . .
    F F302 0.94100(10) 0.22779(4) 0.30197(7) 0.0595(3) Uani d . 1 1 . .
    F F303 0.97370(11) 0.19200(5) 0.15422(9) 0.0742(4) Uani d . 1 1 . .
    F F304 0.98522(11) 0.26021(6) 0.02472(8) 0.0785(4) Uani d . 1 1 . .
    F F305 0.95914(12) 0.36579(5) 0.04829(8) 0.0769(4) Uani d . 1 1 . .
    F F306 0.91801(10) 0.40232(4) 0.19218(7) 0.0616(3) Uani d . 1 1 . .
    F F308 1.07512(9) 0.40554(5) 0.32848(9) 0.0659(3) Uani d . 1 1 . .
    F F309 1.09217(12) 0.50916(6) 0.35857(11) 0.0893(5) Uani d . 1 1 . .
    F F310 0.94318(14) 0.56211(5) 0.42144(11) 0.1008(5) Uani d . 1 1 . .
    F F311 0.77742(13) 0.50779(6) 0.45293(10) 0.0935(5) Uani d . 1 1 . .
    F F312 0.75641(9) 0.40614(5) 0.42110(8) 0.0664(3) Uani d . 1 1 . .
    F F314 1.12606(9) 0.28882(6) 0.34921(8) 0.0721(4) Uani d . 1 1 . .
    F F315 1.26140(10) 0.26230(7) 0.48210(11) 0.0992(5) Uani d . 1 1 . .
    F F316 1.22159(13) 0.27484(8) 0.64166(11) 0.1081(6) Uani d . 1 1 . .
    F F317 1.03870(13) 0.31549(8) 0.66281(9) 0.1008(5) Uani d . 1 1 . .
    F F318 0.89929(9) 0.34100(6) 0.52933(8) 0.0679(3) Uani d . 1 1 . .
    F F320 0.85042(9) 0.23824(4) 0.45267(8) 0.0590(3) Uani d . 1 1 . .
    F F321 0.66743(10) 0.19687(5) 0.43540(9) 0.0748(4) Uani d . 1 1 . .
    F F322 0.50761(10) 0.23982(7) 0.32793(10) 0.0859(4) Uani d . 1 1 . .
    F F323 0.53981(9) 0.32680(7) 0.23466(9) 0.0838(4) Uani d . 1 1 . .
    F F324 0.72415(9) 0.36956(5) 0.25024(7) 0.0612(3) Uani d . 1 1 . .
loop_
    _atom_site_aniso_label
    _atom_site_aniso_U_11
    _atom_site_aniso_U_22
    _atom_site_aniso_U_33
    _atom_site_aniso_U_12
    _atom_site_aniso_U_13
    _atom_site_aniso_U_23
    P1 0.0420(3) 0.0386(2) 0.0477(3) -0.00422(19) 0.0077(2) -0.00334(19)
    P2 0.0464(3) 0.0417(3) 0.0464(3) -0.0080(2) 0.0059(2) -0.0044(2)
    N1 0.0582(10) 0.0510(9) 0.0530(10) -0.0141(8) 0.0086(8) -0.0045(7)
    B1 0.0403(11) 0.0400(10) 0.0454(11) 0.0034(8) 0.0066(9) 0.0007(9)
    C101 0.0431(10) 0.0453(10) 0.0545(11) -0.0031(8) 0.0138(8) 0.0000(8)
    C102 0.0622(13) 0.0597(13) 0.0559(12) -0.0098(10) 0.0139(10) -0.0008(10)
    C103 0.0812(17) 0.0812(17) 0.0610(14) -0.0122(13) 0.0184(12) 0.0128(12)
    C104 0.0964(19) 0.0672(16) 0.0828(18) -0.0039(14) 0.0331(15) 0.0241(14)
    C105 0.103(2) 0.0440(12) 0.095(2) -0.0081(12) 0.0368(16) 0.0011(12)
    C106 0.0812(15) 0.0469(11) 0.0631(13) -0.0071(10) 0.0213(11) -0.0029(10)
    C107 0.0462(10) 0.0480(11) 0.0541(11) 0.0013(8) 0.0106(8) -0.0097(9)
    C108 0.0492(12) 0.0613(14) 0.111(2) -0.0041(10) 0.0112(12) -0.0058(13)
    C109 0.0464(14) 0.097(2) 0.143(3) -0.0048(14) 0.0106(15) -0.0153(19)
    C110 0.0524(15) 0.112(2) 0.104(2) 0.0246(15) 0.0116(14) -0.0087(18)
    C111 0.0806(18) 0.0742(17) 0.095(2) 0.0304(15) 0.0159(15) 0.0037(14)
    C112 0.0615(13) 0.0541(13) 0.0853(16) 0.0069(10) 0.0119(12) -0.0011(11)
    C113 0.0474(10) 0.0404(9) 0.0490(10) -0.0040(8) 0.0096(8) -0.0015(8)
    C114 0.0520(11) 0.0656(13) 0.0533(12) 0.0031(10) 0.0023(9) -0.0056(10)
    C115 0.0772(16) 0.0892(17) 0.0493(12) 0.0032(13) 0.0070(11) -0.0033(12)
    C116 0.0854(17) 0.0832(17) 0.0589(14) 0.0027(14) 0.0280(13) -0.0085(12)
    C117 0.0711(15) 0.0704(15) 0.0755(16) 0.0178(12) 0.0290(12) 0.0033(12)
    C118 0.0581(12) 0.0584(12) 0.0577(12) 0.0119(10) 0.0136(10) 0.0076(10)
    C201 0.0562(12) 0.0546(12) 0.0504(11) -0.0132(9) 0.0103(9) -0.0098(9)
    C202 0.0683(16) 0.135(3) 0.092(2) -0.0332(17) 0.0164(14) -0.0606(19)
    C203 0.102(2) 0.165(4) 0.116(3) -0.048(2) 0.017(2) -0.085(3)
    C204 0.131(3) 0.116(3) 0.083(2) -0.031(2) 0.0339(19) -0.0561(19)
    C205 0.099(2) 0.104(2) 0.101(2) -0.0166(18) 0.0425(18) -0.0427(18)
    C206 0.0694(15) 0.0855(17) 0.0899(18) -0.0198(13) 0.0258(13) -0.0352(15)
    C207 0.0503(11) 0.0502(11) 0.0463(10) -0.0041(9) 0.0042(8) -0.0026(8)
    C208 0.0541(12) 0.0654(13) 0.0574(12) -0.0054(10) 0.0089(10) 0.0011(10)
    C209 0.0535(13) 0.100(2) 0.0646(14) -0.0073(13) 0.0125(11) -0.0033(13)
    C210 0.0543(14) 0.103(2) 0.0866(18) 0.0136(14) 0.0031(13) -0.0163(16)
    C211 0.0741(18) 0.0708(17) 0.117(2) 0.0143(14) -0.0046(16) 0.0090(16)
    C212 0.0595(14) 0.0594(14) 0.0907(17) 0.0003(11) 0.0042(12) 0.0106(12)
    C213 0.0479(10) 0.0448(10) 0.0557(12) -0.0067(8) 0.0050(9) 0.0008(9)
    C214 0.0595(12) 0.0587(12) 0.0546(12) -0.0034(10) 0.0089(10) 0.0011(10)
    C215 0.0724(15) 0.0866(18) 0.0551(13) -0.0064(13) 0.0069(11) 0.0059(12)
    C216 0.098(2) 0.087(2) 0.0738(18) 0.0075(16) 0.0001(15) 0.0252(15)
    C217 0.159(3) 0.0665(17) 0.101(2) 0.0421(19) 0.013(2) 0.0207(17)
    C218 0.116(2) 0.0552(14) 0.0746(17) 0.0185(14) 0.0122(15) 0.0001(12)
    C301 0.0374(9) 0.0428(10) 0.0478(10) 0.0004(7) 0.0055(8) -0.0002(8)
    C302 0.0449(10) 0.0439(10) 0.0498(11) 0.0006(8) 0.0073(8) 0.0016(8)
    C303 0.0513(11) 0.0456(11) 0.0611(12) -0.0009(8) 0.0103(9) -0.0108(9)
    C304 0.0545(12) 0.0646(13) 0.0482(11) -0.0031(10) 0.0121(9) -0.0122(10)
    C305 0.0552(12) 0.0616(13) 0.0473(11) -0.0041(10) 0.0113(9) 0.0062(9)
    C306 0.0487(10) 0.0419(10) 0.0531(11) -0.0010(8) 0.0085(8) 0.0009(8)
    C307 0.0486(10) 0.0446(10) 0.0435(10) 0.0048(8) 0.0012(8) -0.0018(8)
    C308 0.0547(12) 0.0484(11) 0.0528(11) -0.0012(9) 0.0008(9) -0.0032(9)
    C309 0.0701(14) 0.0510(12) 0.0612(13) -0.0111(11) -0.0061(11) -0.0009(10)
    C310 0.0911(18) 0.0402(11) 0.0653(14) 0.0018(11) -0.0111(12) -0.0093(10)
    C311 0.0793(16) 0.0544(13) 0.0573(13) 0.0225(12) -0.0022(11) -0.0126(10)
    C312 0.0551(12) 0.0521(11) 0.0494(11) 0.0085(9) 0.0025(9) -0.0031(9)
    C313 0.0424(10) 0.0415(10) 0.0522(11) 0.0000(8) 0.0025(8) 0.0016(8)
    C314 0.0456(11) 0.0520(11) 0.0609(12) 0.0030(9) 0.0033(9) -0.0023(9)
    C315 0.0439(12) 0.0655(14) 0.0854(17) 0.0069(10) -0.0053(11) 0.0032(12)
    C316 0.0595(14) 0.0737(15) 0.0698(16) 0.0021(11) -0.0189(12) 0.0110(12)
    C317 0.0733(15) 0.0719(15) 0.0501(13) -0.0051(12) -0.0042(11) 0.0057(11)
    C318 0.0486(11) 0.0543(12) 0.0541(12) 0.0004(9) 0.0040(9) 0.0018(9)
    C319 0.0417(10) 0.0455(10) 0.0417(10) 0.0038(8) 0.0073(8) -0.0026(8)
    C320 0.0472(10) 0.0464(10) 0.0458(10) 0.0043(8) 0.0063(8) 0.0003(8)
    C321 0.0573(12) 0.0499(11) 0.0534(11) -0.0073(9) 0.0126(9) -0.0006(9)
    C322 0.0455(11) 0.0729(14) 0.0571(12) -0.0124(10) 0.0075(9) -0.0053(11)
    C323 0.0427(11) 0.0766(14) 0.0501(11) 0.0060(10) -0.0016(9) 0.0001(10)
    C324 0.0473(11) 0.0510(11) 0.0450(10) 0.0036(8) 0.0072(8) 0.0034(8)
    F302 0.0773(8) 0.0417(6) 0.0612(7) 0.0070(5) 0.0170(6) 0.0067(5)
    F303 0.0954(10) 0.0495(7) 0.0810(9) 0.0035(6) 0.0244(7) -0.0173(6)
    F304 0.0904(10) 0.0924(10) 0.0574(8) -0.0034(8) 0.0261(7) -0.0191(7)
    F305 0.1014(10) 0.0772(9) 0.0558(7) -0.0018(7) 0.0238(7) 0.0140(6)
    F306 0.0833(8) 0.0429(6) 0.0588(7) 0.0033(5) 0.0135(6) 0.0070(5)
    F308 0.0517(7) 0.0638(7) 0.0835(9) -0.0074(6) 0.0159(6) -0.0063(6)
    F309 0.0929(11) 0.0649(8) 0.1046(11) -0.0309(8) 0.0017(8) 0.0006(8)
    F310 0.1391(15) 0.0436(7) 0.1065(12) 0.0027(8) -0.0149(10) -0.0187(7)
    F311 0.1077(12) 0.0761(9) 0.0955(11) 0.0365(8) 0.0145(9) -0.0252(8)
    F312 0.0588(7) 0.0692(8) 0.0741(8) 0.0123(6) 0.0193(6) -0.0087(6)
    F314 0.0485(7) 0.0950(10) 0.0732(8) 0.0164(6) 0.0115(6) -0.0094(7)
    F315 0.0496(8) 0.1182(13) 0.1218(13) 0.0288(8) -0.0072(8) 0.0010(10)
    F316 0.0850(11) 0.1322(14) 0.0890(11) 0.0130(10) -0.0353(9) 0.0211(10)
    F317 0.1074(12) 0.1400(15) 0.0498(8) 0.0071(11) -0.0006(8) 0.0090(8)
    F318 0.0613(7) 0.0901(9) 0.0535(7) 0.0097(6) 0.0135(6) -0.0017(6)
    F320 0.0547(7) 0.0544(7) 0.0653(7) 0.0043(5) 0.0033(5) 0.0157(5)
    F321 0.0767(9) 0.0646(8) 0.0830(9) -0.0181(6) 0.0140(7) 0.0145(7)
    F322 0.0519(7) 0.1139(12) 0.0890(10) -0.0278(7) 0.0045(7) 0.0040(9)
    F323 0.0474(7) 0.1192(12) 0.0777(9) 0.0048(7) -0.0092(6) 0.0232(8)
    F324 0.0561(7) 0.0659(7) 0.0585(7) 0.0054(6) 0.0018(5) 0.0185(6)
_geom_special_details
;
All e.s.d.'s (except the e.s.d. in the dihedral angle between two l.s. planes)
are estimated using the full covariance matrix. The cell e.s.d.'s are taken
into account individually in the estimation of e.s.d.'s in distances, angles
and torsion angles; correlations between e.s.d.'s in cell parameters are only
used when they are defined by crystal symmetry. An approximate (isotropic)
treatment of cell e.s.d.'s is used for estimating e.s.d.'s involving l.s.
planes.
;
loop_
    _geom_bond_atom_site_label_1
    _geom_bond_atom_site_label_2
    _geom_bond_site_symmetry_2
    _geom_bond_distance
    _geom_bond_publ_flag
    P1 N1 . 1.5727(16) ?
    P1 C101 . 1.7913(19) ?
    P1 C113 . 1.7992(19) ?
    P1 C107 . 1.800(2) ?
    P2 N1 . 1.5717(16) ?
    P2 C201 . 1.795(2) ?
    P2 C207 . 1.797(2) ?
    P2 C213 . 1.800(2) ?
    B1 C301 . 1.653(3) ?
    B1 C307 . 1.654(3) ?
    B1 C319 . 1.659(3) ?
    B1 C313 . 1.664(3) ?
    C101 C106 . 1.385(3) ?
    C101 C102 . 1.385(3) ?
    C102 C103 . 1.367(3) ?
    C102 H102 . 0.9300 ?
    C103 C104 . 1.364(4) ?
    C103 H103 . 0.9300 ?
    C104 C105 . 1.377(4) ?
    C104 H104 . 0.9300 ?
    C105 C106 . 1.379(3) ?
    C105 H105 . 0.9300 ?
    C106 H106 . 0.9300 ?
    C107 C112 . 1.376(3) ?
    C107 C108 . 1.377(3) ?
    C108 C109 . 1.377(4) ?
    C108 H108 . 0.9300 ?
    C109 C110 . 1.356(4) ?
    C109 H109 . 0.9300 ?
    C110 C111 . 1.360(4) ?
    C110 H110 . 0.9300 ?
    C111 C112 . 1.377(3) ?
    C111 H111 . 0.9300 ?
    C112 H112 . 0.9300 ?
    C113 C114 . 1.383(3) ?
    C113 C118 . 1.390(3) ?
    C114 C115 . 1.378(3) ?
    C114 H114 . 0.9300 ?
    C115 C116 . 1.369(4) ?
    C115 H115 . 0.9300 ?
    C116 C117 . 1.372(4) ?
    C116 H116 . 0.9300 ?
    C117 C118 . 1.375(3) ?
    C117 H117 . 0.9300 ?
    C118 H118 . 0.9300 ?
    C201 C202 . 1.365(3) ?
    C201 C206 . 1.378(3) ?
    C202 C203 . 1.372(4) ?
    C202 H202 . 0.9300 ?
    C203 C204 . 1.357(5) ?
    C203 H203 . 0.9300 ?
    C204 C205 . 1.370(4) ?
    C204 H204 . 0.9300 ?
    C205 C206 . 1.371(4) ?
    C205 H205 . 0.9300 ?
    C206 H206 . 0.9300 ?
    C207 C212 . 1.383(3) ?
    C207 C208 . 1.390(3) ?
    C208 C209 . 1.374(3) ?
    C208 H208 . 0.9300 ?
    C209 C210 . 1.372(4) ?
    C209 H209 . 0.9300 ?
    C210 C211 . 1.361(4) ?
    C210 H210 . 0.9300 ?
    C211 C212 . 1.383(4) ?
    C211 H211 . 0.9300 ?
    C212 H212 . 0.9300 ?
    C213 C218 . 1.370(3) ?
    C213 C214 . 1.386(3) ?
    C214 C215 . 1.378(3) ?
    C214 H214 . 0.9300 ?
    C215 C216 . 1.346(4) ?
    C215 H215 . 0.9300 ?
    C216 C217 . 1.352(4) ?
    C216 H216 . 0.9300 ?
    C217 C218 . 1.382(4) ?
    C217 H217 . 0.9300 ?
    C218 H218 . 0.9300 ?
    C301 C306 . 1.381(3) ?
    C301 C302 . 1.392(3) ?
    C302 F302 . 1.352(2) ?
    C302 C303 . 1.368(3) ?
    C303 F303 . 1.345(2) ?
    C303 C304 . 1.365(3) ?
    C304 F304 . 1.338(2) ?
    C304 C305 . 1.369(3) ?
    C305 F305 . 1.344(2) ?
    C305 C306 . 1.379(3) ?
    C306 F306 . 1.354(2) ?
    C307 C312 . 1.381(3) ?
    C307 C308 . 1.390(3) ?
    C308 F308 . 1.349(2) ?
    C308 C309 . 1.375(3) ?
    C309 F309 . 1.348(3) ?
    C309 C310 . 1.363(3) ?
    C310 F310 . 1.345(2) ?
    C310 C311 . 1.362(4) ?
    C311 F311 . 1.343(3) ?
    C311 C312 . 1.387(3) ?
    C312 F312 . 1.351(2) ?
    C313 C318 . 1.380(3) ?
    C313 C314 . 1.382(3) ?
    C314 F314 . 1.343(2) ?
    C314 C315 . 1.387(3) ?
    C315 F315 . 1.347(3) ?
    C315 C316 . 1.357(4) ?
    C316 F316 . 1.347(3) ?
    C316 C317 . 1.367(3) ?
    C317 F317 . 1.343(3) ?
    C317 C318 . 1.374(3) ?
    C318 F318 . 1.346(2) ?
    C319 C320 . 1.382(3) ?
    C319 C324 . 1.388(3) ?
    C320 F320 . 1.353(2) ?
    C320 C321 . 1.377(3) ?
    C321 F321 . 1.347(2) ?
    C321 C322 . 1.367(3) ?
    C322 F322 . 1.342(2) ?
    C322 C323 . 1.366(3) ?
    C323 F323 . 1.349(2) ?
    C323 C324 . 1.374(3) ?
    C324 F324 . 1.354(2) ?
loop_
    _geom_angle_atom_site_label_1
    _geom_angle_atom_site_label_2
    _geom_angle_atom_site_label_3
    _geom_angle_site_symmetry_1
    _geom_angle_site_symmetry_3
    _geom_angle
    _geom_angle_publ_flag
    N1 P1 C101 . . 108.38(9) ?
    N1 P1 C113 . . 114.97(9) ?
    C101 P1 C113 . . 106.94(9) ?
    N1 P1 C107 . . 111.15(9) ?
    C101 P1 C107 . . 108.65(9) ?
    C113 P1 C107 . . 106.52(9) ?
    N1 P2 C201 . . 108.16(9) ?
    N1 P2 C207 . . 112.82(9) ?
    C201 P2 C207 . . 108.72(9) ?
    N1 P2 C213 . . 113.29(9) ?
    C201 P2 C213 . . 107.71(10) ?
    C207 P2 C213 . . 105.94(9) ?
    P2 N1 P1 . . 144.79(12) ?
    C301 B1 C307 . . 114.10(15) ?
    C301 B1 C319 . . 101.75(14) ?
    C307 B1 C319 . . 113.19(15) ?
    C301 B1 C313 . . 113.04(15) ?
    C307 B1 C313 . . 101.69(14) ?
    C319 B1 C313 . . 113.59(15) ?
    C106 C101 C102 . . 119.78(19) ?
    C106 C101 P1 . . 121.14(16) ?
    C102 C101 P1 . . 119.06(15) ?
    C103 C102 C101 . . 120.2(2) ?
    C103 C102 H102 . . 119.9 ?
    C101 C102 H102 . . 119.9 ?
    C104 C103 C102 . . 120.1(2) ?
    C104 C103 H103 . . 120.0 ?
    C102 C103 H103 . . 120.0 ?
    C103 C104 C105 . . 120.6(2) ?
    C103 C104 H104 . . 119.7 ?
    C105 C104 H104 . . 119.7 ?
    C104 C105 C106 . . 120.0(2) ?
    C104 C105 H105 . . 120.0 ?
    C106 C105 H105 . . 120.0 ?
    C105 C106 C101 . . 119.4(2) ?
    C105 C106 H106 . . 120.3 ?
    C101 C106 H106 . . 120.3 ?
    C112 C107 C108 . . 118.8(2) ?
    C112 C107 P1 . . 119.44(16) ?
    C108 C107 P1 . . 121.60(17) ?
    C109 C108 C107 . . 119.9(2) ?
    C109 C108 H108 . . 120.1 ?
    C107 C108 H108 . . 120.1 ?
    C110 C109 C108 . . 120.7(3) ?
    C110 C109 H109 . . 119.6 ?
    C108 C109 H109 . . 119.6 ?
    C109 C110 C111 . . 120.0(2) ?
    C109 C110 H110 . . 120.0 ?
    C111 C110 H110 . . 120.0 ?
    C110 C111 C112 . . 120.0(3) ?
    C110 C111 H111 . . 120.0 ?
    C112 C111 H111 . . 120.0 ?
    C107 C112 C111 . . 120.5(2) ?
    C107 C112 H112 . . 119.7 ?
    C111 C112 H112 . . 119.7 ?
    C114 C113 C118 . . 119.32(18) ?
    C114 C113 P1 . . 121.85(15) ?
    C118 C113 P1 . . 118.74(15) ?
    C115 C114 C113 . . 119.9(2) ?
    C115 C114 H114 . . 120.1 ?
    C113 C114 H114 . . 120.1 ?
    C116 C115 C114 . . 120.5(2) ?
    C116 C115 H115 . . 119.8 ?
    C114 C115 H115 . . 119.8 ?
    C115 C116 C117 . . 120.1(2) ?
    C115 C116 H116 . . 119.9 ?
    C117 C116 H116 . . 119.9 ?
    C116 C117 C118 . . 120.2(2) ?
    C116 C117 H117 . . 119.9 ?
    C118 C117 H117 . . 119.9 ?
    C117 C118 C113 . . 120.1(2) ?
    C117 C118 H118 . . 120.0 ?
    C113 C118 H118 . . 120.0 ?
    C202 C201 C206 . . 119.3(2) ?
    C202 C201 P2 . . 121.60(18) ?
    C206 C201 P2 . . 118.94(16) ?
    C201 C202 C203 . . 120.0(3) ?
    C201 C202 H202 . . 120.0 ?
    C203 C202 H202 . . 120.0 ?
    C204 C203 C202 . . 120.8(3) ?
    C204 C203 H203 . . 119.6 ?
    C202 C203 H203 . . 119.6 ?
    C203 C204 C205 . . 119.7(3) ?
    C203 C204 H204 . . 120.1 ?
    C205 C204 H204 . . 120.1 ?
    C206 C205 C204 . . 119.9(3) ?
    C206 C205 H205 . . 120.1 ?
    C204 C205 H205 . . 120.1 ?
    C205 C206 C201 . . 120.3(2) ?
    C205 C206 H206 . . 119.8 ?
    C201 C206 H206 . . 119.8 ?
    C212 C207 C208 . . 119.0(2) ?
    C212 C207 P2 . . 119.29(16) ?
    C208 C207 P2 . . 121.65(16) ?
    C209 C208 C207 . . 120.2(2) ?
    C209 C208 H208 . . 119.9 ?
    C207 C208 H208 . . 119.9 ?
    C210 C209 C208 . . 120.1(2) ?
    C210 C209 H209 . . 119.9 ?
    C208 C209 H209 . . 119.9 ?
    C211 C210 C209 . . 120.2(2) ?
    C211 C210 H210 . . 119.9 ?
    C209 C210 H210 . . 119.9 ?
    C210 C211 C212 . . 120.5(3) ?
    C210 C211 H211 . . 119.8 ?
    C212 C211 H211 . . 119.8 ?
    C207 C212 C211 . . 119.9(2) ?
    C207 C212 H212 . . 120.1 ?
    C211 C212 H212 . . 120.1 ?
    C218 C213 C214 . . 118.4(2) ?
    C218 C213 P2 . . 122.58(18) ?
    C214 C213 P2 . . 118.88(16) ?
    C215 C214 C213 . . 120.2(2) ?
    C215 C214 H214 . . 119.9 ?
    C213 C214 H214 . . 119.9 ?
    C216 C215 C214 . . 120.8(2) ?
    C216 C215 H215 . . 119.6 ?
    C214 C215 H215 . . 119.6 ?
    C215 C216 C217 . . 119.6(3) ?
    C215 C216 H216 . . 120.2 ?
    C217 C216 H216 . . 120.2 ?
    C216 C217 C218 . . 121.2(3) ?
    C216 C217 H217 . . 119.4 ?
    C218 C217 H217 . . 119.4 ?
    C213 C218 C217 . . 119.9(3) ?
    C213 C218 H218 . . 120.1 ?
    C217 C218 H218 . . 120.1 ?
    C306 C301 C302 . . 112.34(17) ?
    C306 C301 B1 . . 128.20(16) ?
    C302 C301 B1 . . 119.35(16) ?
    F302 C302 C303 . . 115.92(16) ?
    F302 C302 C301 . . 119.07(16) ?
    C303 C302 C301 . . 125.00(18) ?
    F303 C303 C304 . . 119.71(18) ?
    F303 C303 C302 . . 120.45(19) ?
    C304 C303 C302 . . 119.84(18) ?
    F304 C304 C303 . . 120.99(19) ?
    F304 C304 C305 . . 120.7(2) ?
    C303 C304 C305 . . 118.27(18) ?
    F305 C305 C304 . . 119.63(19) ?
    F305 C305 C306 . . 120.30(19) ?
    C304 C305 C306 . . 120.06(18) ?
    F306 C306 C305 . . 114.89(17) ?
    F306 C306 C301 . . 120.71(17) ?
    C305 C306 C301 . . 124.39(18) ?
    C312 C307 C308 . . 113.18(18) ?
    C312 C307 B1 . . 126.54(18) ?
    C308 C307 B1 . . 119.91(16) ?
    F308 C308 C309 . . 116.18(19) ?
    F308 C308 C307 . . 119.32(17) ?
    C309 C308 C307 . . 124.5(2) ?
    F309 C309 C310 . . 120.0(2) ?
    F309 C309 C308 . . 120.6(2) ?
    C310 C309 C308 . . 119.4(2) ?
    F310 C310 C311 . . 119.9(2) ?
    F310 C310 C309 . . 120.8(2) ?
    C311 C310 C309 . . 119.2(2) ?
    F311 C311 C310 . . 120.6(2) ?
    F311 C311 C312 . . 119.6(2) ?
    C310 C311 C312 . . 119.8(2) ?
    F312 C312 C307 . . 121.39(18) ?
    F312 C312 C311 . . 114.77(19) ?
    C307 C312 C311 . . 123.8(2) ?
    C318 C313 C314 . . 113.21(17) ?
    C318 C313 B1 . . 119.40(16) ?
    C314 C313 B1 . . 127.07(17) ?
    F314 C314 C313 . . 121.49(18) ?
    F314 C314 C315 . . 115.01(19) ?
    C313 C314 C315 . . 123.5(2) ?
    F315 C315 C316 . . 120.1(2) ?
    F315 C315 C314 . . 119.7(2) ?
    C316 C315 C314 . . 120.1(2) ?
    F316 C316 C315 . . 120.7(2) ?
    F316 C316 C317 . . 120.3(2) ?
    C315 C316 C317 . . 119.0(2) ?
    F317 C317 C316 . . 119.9(2) ?
    F317 C317 C318 . . 121.0(2) ?
    C316 C317 C318 . . 119.1(2) ?
    F318 C318 C317 . . 115.86(19) ?
    F318 C318 C313 . . 119.16(17) ?
    C317 C318 C313 . . 125.0(2) ?
    C320 C319 C324 . . 112.57(17) ?
    C320 C319 B1 . . 127.74(16) ?
    C324 C319 B1 . . 119.32(16) ?
    F320 C320 C321 . . 114.46(17) ?
    F320 C320 C319 . . 121.18(16) ?
    C321 C320 C319 . . 124.36(18) ?
    F321 C321 C322 . . 119.54(18) ?
    F321 C321 C320 . . 120.35(18) ?
    C322 C321 C320 . . 120.11(19) ?
    F322 C322 C323 . . 120.8(2) ?
    F322 C322 C321 . . 120.7(2) ?
    C323 C322 C321 . . 118.45(19) ?
    F323 C323 C322 . . 120.07(19) ?
    F323 C323 C324 . . 120.3(2) ?
    C322 C323 C324 . . 119.63(18) ?
    F324 C324 C323 . . 116.12(17) ?
    F324 C324 C319 . . 119.03(16) ?
    C323 C324 C319 . . 124.86(18) ?
loop_
    _geom_hbond_atom_site_label_D
    _geom_hbond_atom_site_label_H
    _geom_hbond_atom_site_label_A
    _geom_hbond_site_symmetry_A
    _geom_hbond_distance_DH
    _geom_hbond_distance_HA
    _geom_hbond_distance_DA
    _geom_hbond_angle_DHA
    C118 H118 F302 1_455 0.93 2.55 3.188(2) 126
    C212 H212 F303 1_455 0.93 2.55 3.229(3) 131
