# Supplementary material for: Triphenyl[(triphenylphosphoranylidene)amino]phosphonium tetra­kis­(penta­fluoro­phen­yl)borate
Source: Acta Crystallogr Sect E Struct Rep Online. 2012 Dec 15;69(Pt 1):o87. doi: 10.1107/S1600536812049914 (PMC3588361; doi:10.1107/S1600536812049914)
Supplement: Supplementary file 2 [file e-69-00o87-Isup2.hkl]

# 
# h,k,l, Fc-squared, Fo-squared, sigma(Fo-squared) and status flag 
# 
data_I
_shelx_title ' pv1s in P2(1)/n' 
_shelx_refln_list_code          4 
_shelx_F_calc_maximum      328.12 
_exptl_crystal_F_000      2448.00 
_reflns_d_resolution_high  0.8410 
 
loop_ 
 _symmetry_equiv_pos_as_xyz 
 'x, y, z' 
 '-x+1/2, y+1/2, -z+1/2' 
 '-x, -y, -z' 
 'x-1/2, -y-1/2, z-1/2' 
 
_cell_length_a    13.3081 
_cell_length_b    25.1964 
_cell_length_c    16.0355 
_cell_angle_alpha  90.000 
_cell_angle_beta  100.094 
_cell_angle_gamma  90.000 
 
_shelx_F_squared_multiplier     1.000 
 
loop_ 
 _refln_index_h 
 _refln_index_k 
 _refln_index_l 
 _refln_F_squared_calc 
 _refln_F_squared_meas 
 _refln_F_squared_sigma 
 _refln_observed_status 
   2   0   0    13678.63    13803.21    704.77 o 
   4   0   0    23252.63    22865.76   1176.80 o 
   6   0   0    21742.22    21765.82    826.06 o 
   8   0   0        9.15        3.05      4.92 o 
  10   0   0      331.43      281.18      7.89 o 
  12   0   0      793.61      749.57     20.02 o 
  14   0   0      151.18      154.70      9.91 o 
   1   1   0     2557.36     2397.16     36.85 o 
   2   1   0       86.39       60.75      1.99 o 
   3   1   0    47593.69    48504.01   1637.56 o 
   4   1   0    21800.60    22323.83    487.58 o 
   5   1   0     3743.74     3753.02     44.31 o 
   6   1   0        2.86       19.40      3.23 o 
   7   1   0     1388.36     1535.86     19.09 o 
   8   1   0     2606.72     2699.93     32.67 o 
   9   1   0     1715.74     1762.65     22.05 o 
  10   1   0      783.87      740.66     12.78 o 
  11   1   0       16.84       20.96      4.06 o 
  12   1   0       43.61       42.05      4.38 o 
  13   1   0       99.65      111.82      6.36 o 
  14   1   0        2.47        6.14      5.90 o 
   0   2   0     2474.34     2168.53     37.96 o 
   1   2   0    36023.72    33634.11    748.67 o 
   2   2   0      269.66      291.35      4.66 o 
   3   2   0     7111.56     7172.71     83.73 o 
   4   2   0    26281.36    27155.04    746.65 o 
   5   2   0    23716.53    24303.13    572.08 o 
   6   2   0     5084.18     5129.72     60.34 o 
   7   2   0     5327.24     5587.98     65.77 o 
   8   2   0      663.15      617.63      8.77 o 
   9   2   0        4.02       25.82      4.38 o 
  10   2   0      133.31      159.63      6.82 o 
  11   2   0      161.52      175.12      5.08 o 
  12   2   0      477.35      424.03      9.35 o 
  13   2   0       66.55       74.51      7.03 o 
  14   2   0      123.56      136.81      7.41 o 
   1   3   0    12772.16    12368.86    182.79 o 
   2   3   0    34786.15    34389.79    796.56 o 
   3   3   0     1459.22     1571.73     18.90 o 
   4   3   0     3967.72     3791.40     41.73 o 
   5   3   0    12666.01    13258.16    166.76 o 
   6   3   0    17808.54    18682.78    415.69 o 
   7   3   0        8.14        5.03      3.97 o 
   8   3   0      106.76      114.72      3.36 o 
   9   3   0      880.38      830.22     13.86 o 
  10   3   0     2137.93     2081.66     27.95 o 
  11   3   0     1443.50     1446.30     17.58 o 
  12   3   0      710.38      680.34      9.66 o 
  13   3   0      133.34      165.03      7.27 o 
  14   3   0       12.93       40.71      5.32 o 
  15   3   0       29.66       43.93     14.77 o 
   0   4   0    27375.27    25638.52    605.24 o 
   1   4   0     4683.20     4349.17     51.75 o 
   2   4   0     5191.89     5133.60     60.78 o 
   3   4   0    10416.55    10862.88    130.05 o 
   4   4   0      365.27      381.96      5.43 o 
   5   4   0    11584.50    13142.61    143.06 o 
   6   4   0      980.94     1190.03     13.92 o 
   7   4   0       58.84       42.84      2.12 o 
   8   4   0     2861.93     3016.09     33.93 o 
   9   4   0     1827.53     1745.44     20.38 o 
  10   4   0       41.00       38.44      3.18 o 
  11   4   0      395.63      395.94      6.54 o 
  12   4   0        6.61        8.66      5.03 o 
  13   4   0       65.02       73.36      8.63 o 
  14   4   0        0.00        2.97      6.22 o 
  15   4   0       59.19       68.16      5.35 o 
   1   5   0    15882.08    14925.71    307.70 o 
   2   5   0     9634.27     9664.01    114.44 o 
   3   5   0    20709.21    20639.56    240.57 o 
   4   5   0     1824.89     1792.93     20.15 o 
   5   5   0    30768.74    32885.13    464.13 o 
   6   5   0      271.19      331.59      4.79 o 
   7   5   0     1810.79     1888.54     21.61 o 
   8   5   0        0.62       14.48      2.51 o 
   9   5   0     1171.99     1069.61     13.14 o 
  10   5   0      537.79      546.31      7.87 o 
  11   5   0       59.25       81.14      3.94 o 
  12   5   0      397.36      380.21      8.29 o 
  13   5   0       36.57       31.73      6.45 o 
  14   5   0        0.03       -7.73      7.73 o 
  15   5   0       31.20       51.47      5.34 o 
   0   6   0    12234.35    11519.11    190.71 o 
   1   6   0    47495.23    43008.19   1680.53 o 
   2   6   0    31564.65    30010.93    588.73 o 
   3   6   0    11055.75    11495.52    140.66 o 
   4   6   0     9046.64     9017.46    105.88 o 
   5   6   0    11176.05    12344.58    134.22 o 
   6   6   0     2499.81     2755.73     30.84 o 
   7   6   0        4.13        1.41      2.42 o 
   8   6   0     1275.14     1227.30     14.70 o 
   9   6   0        1.50        6.37      2.80 o 
  10   6   0     1889.51     1755.45     20.77 o 
  11   6   0       19.71       28.34      4.39 o 
  12   6   0      837.18      740.52     12.72 o 
  13   6   0        1.23        3.75      5.23 o 
  14   6   0       11.24       16.28      5.78 o 
  15   6   0        8.60       31.03      6.60 o 
   1   7   0     6934.48     6887.37     80.50 o 
   2   7   0     2501.16     2351.74     28.08 o 
   3   7   0     1447.69     1573.65     19.13 o 
   4   7   0     1139.72     1058.71     13.12 o 
   5   7   0        8.18       -0.49      2.55 o 
   6   7   0     1409.05     1429.15     17.65 o 
   7   7   0      508.41      506.03      6.84 o 
   8   7   0     5624.08     5767.13     63.62 o 
   9   7   0        0.03       -0.78      3.74 o 
  10   7   0      113.77      115.98      4.08 o 
  11   7   0      114.59       98.67      4.83 o 
  12   7   0      180.51      145.47      5.58 o 
  13   7   0        2.52       -0.14      8.29 o 
  14   7   0       65.55       76.64      7.83 o 
  15   7   0       40.24       67.99      7.35 o 
   0   8   0    14155.75    13259.74    218.05 o 
   1   8   0     6157.16     6276.30     73.34 o 
   2   8   0     2308.93     2647.81     44.11 o 
   3   8   0    17547.58    16620.70    195.57 o 
   4   8   0      122.74      193.49      5.73 o 
   5   8   0     5921.47     6305.21     73.87 o 
   6   8   0     7449.28     8003.35     93.51 o 
   7   8   0     3054.28     3234.32     38.62 o 
   8   8   0        0.55        4.89      3.37 o 
   9   8   0       54.90       35.54      3.14 o 
  10   8   0      412.88      402.83     12.62 o 
  11   8   0       49.28       50.77      4.35 o 
  12   8   0       53.32       62.03      4.78 o 
  13   8   0        0.96       -2.18      4.98 o 
  14   8   0        0.16       -9.16      9.16 o 
  15   8   0       14.33       27.75      8.39 o 
   1   9   0      289.44      370.51     19.43 o 
   2   9   0     4005.53     4105.87     48.39 o 
   3   9   0       23.59       26.19      1.78 o 
   4   9   0     4223.73     4554.49     54.31 o 
   5   9   0      113.28       67.13      2.09 o 
   6   9   0        3.80       14.03      2.48 o 
   7   9   0      550.49      464.63      6.83 o 
   8   9   0       77.72       79.88      3.48 o 
   9   9   0       47.48       40.76      3.75 o 
  10   9   0      669.93      550.17     10.95 o 
  11   9   0      154.77      122.40      5.36 o 
  12   9   0      177.37      201.78      7.80 o 
  13   9   0      137.12      166.04      7.49 o 
  14   9   0        8.53        2.11      8.51 o 
   0  10   0    28757.34    27584.96    452.83 o 
   1  10   0     7348.66     7686.97     97.13 o 
   2  10   0     1466.54     1492.76     18.15 o 
   3  10   0        3.37        6.69      2.54 o 
   4  10   0      137.87      112.11      3.04 o 
   5  10   0       21.08       22.89      2.30 o 
   6  10   0     1380.50     1244.28     15.61 o 
   7  10   0      165.38      143.05      4.31 o 
   8  10   0      245.00      236.35      5.66 o 
   9  10   0      139.84      129.37      4.98 o 
  10  10   0      222.97      225.13      6.40 o 
  11  10   0        1.00        1.38      4.49 o 
  12  10   0      198.28      195.45      7.70 o 
  13  10   0       18.72       27.71      6.18 o 
  14  10   0       48.98       42.50      9.16 o 
   1  11   0     4823.51     5392.46     63.17 o 
   2  11   0     2816.24     2789.34     33.15 o 
   3  11   0       63.88       66.94      2.40 o 
   4  11   0     1852.69     1965.98     26.32 o 
   5  11   0     4539.34     4887.34     63.43 o 
   6  11   0      433.15      395.60      6.81 o 
   7  11   0       94.34      138.60      6.58 o 
   8  11   0      411.34      431.89      7.78 o 
   9  11   0       21.18       23.08      4.47 o 
  10  11   0        7.38       11.41      4.66 o 
  11  11   0      119.17      128.89      5.52 o 
  12  11   0       61.21       47.48      6.62 o 
  13  11   0        2.36       -8.51      8.51 o 
  14  11   0        0.89       -3.49      8.50 o 
   0  12   0    37800.78    36526.16    601.04 o 
   1  12   0      930.73      970.24     12.22 o 
   2  12   0     1596.92     1909.48     23.08 o 
   3  12   0     2791.44     2898.49     34.64 o 
   4  12   0     6589.17     6549.04     84.53 o 
   5  12   0       22.67       24.49      2.57 o 
   6  12   0     3671.32     3419.47     45.01 o 
   7  12   0      757.64      698.05     10.81 o 
   8  12   0       10.68        0.32      3.89 o 
   9  12   0       12.74        1.60      4.19 o 
  10  12   0        4.59       -1.98      4.27 o 
  11  12   0       86.26       72.46      5.68 o 
  12  12   0      329.19      302.14      8.33 o 
  13  12   0        0.84        1.03      8.75 o 
  14  12   0      128.36      143.23     11.62 o 
   1  13   0     1247.44     1522.14     18.63 o 
   2  13   0     9164.02     9702.32    113.19 o 
   3  13   0        0.02        5.74      3.91 o 
   4  13   0      440.99      511.67      8.14 o 
   5  13   0      876.80      764.99     11.43 o 
   6  13   0     1913.03     1809.33     24.73 o 
   7  13   0     1609.65     1524.99     21.32 o 
   8  13   0        9.74        4.10      4.05 o 
   9  13   0       88.44       99.63      4.83 o 
  10  13   0      158.93      163.54      6.74 o 
  11  13   0       13.46       22.19      5.35 o 
  12  13   0       16.75       34.03      5.77 o 
  13  13   0      430.69      425.97     11.84 o 
  14  13   0       26.53       63.53     11.65 o 
   0  14   0        2.69       15.57      2.67 o 
   1  14   0      776.13      760.81     13.43 o 
   2  14   0       52.78       72.10      3.84 o 
   3  14   0      928.90     1013.34     12.97 o 
   4  14   0     1753.53     1593.16     24.48 o 
   5  14   0     1676.54     1693.42     23.21 o 
   6  14   0     1126.91     1047.17     15.17 o 
   7  14   0     1840.53     1752.61     27.63 o 
   8  14   0       98.69       73.97      5.42 o 
   9  14   0       27.09       27.71      4.70 o 
  10  14   0        1.90       -0.75      7.55 o 
  11  14   0       41.44       33.75      5.28 o 
  12  14   0        6.07       10.49      5.81 o 
  13  14   0       11.92       56.91      7.43 o 
   1  15   0        0.82        5.66      4.16 o 
   2  15   0        8.25       28.38      3.17 o 
   3  15   0     3107.63     3353.96     44.11 o 
   4  15   0       29.29       35.30      2.76 o 
   5  15   0     1958.76     1902.85     29.12 o 
   6  15   0      146.62      141.99      5.52 o 
   7  15   0     1572.53     1503.47     28.19 o 
   8  15   0       75.61       75.58      5.29 o 
   9  15   0      146.31      131.51      5.34 o 
  10  15   0      720.37      746.79     15.81 o 
  11  15   0      548.37      585.79     12.23 o 
  12  15   0      133.45      134.50      7.23 o 
  13  15   0       25.92       46.41      7.25 o 
   0  16   0     1235.10     1220.59     21.79 o 
   1  16   0      122.44      117.85      3.07 o 
   2  16   0     1835.51     1801.51     22.14 o 
   3  16   0      264.43      240.36      5.14 o 
   4  16   0      633.73      609.27      9.68 o 
   5  16   0      330.01      331.30      6.49 o 
   6  16   0     1221.57     1176.53     19.52 o 
   7  16   0      738.95      694.74     12.90 o 
   8  16   0      150.77      137.65      5.58 o 
   9  16   0      141.00      149.16      6.47 o 
  10  16   0      248.39      247.32      7.39 o 
  11  16   0       15.70       26.67      6.01 o 
  12  16   0       10.99       13.68      6.69 o 
  13  16   0       10.63        0.61     10.70 o 
   1  17   0       56.20       38.16      2.43 o 
   2  17   0      219.41      223.22      4.88 o 
   3  17   0      677.78      712.20     10.99 o 
   4  17   0      833.22      786.10     11.99 o 
   5  17   0     2349.77     2163.24     29.47 o 
   6  17   0        0.44       -0.76      6.48 o 
   7  17   0       92.74       79.44      4.82 o 
   8  17   0      498.73      475.03     10.28 o 
   9  17   0      655.22      611.69     12.21 o 
  10  17   0       13.56       12.18      5.57 o 
  11  17   0      195.83      198.92      7.04 o 
  12  17   0       22.43       17.71      7.42 o 
   0  18   0      367.25      391.39      8.80 o 
   1  18   0       27.67       23.35      2.65 o 
   2  18   0      658.74      646.47     10.25 o 
   3  18   0      224.54      196.44      5.28 o 
   4  18   0     2030.74     1877.13     25.85 o 
   5  18   0     2484.70     2448.61     37.66 o 
   6  18   0      220.46      204.76      6.40 o 
   7  18   0       19.97        6.41      4.84 o 
   8  18   0      393.57      344.47      8.32 o 
   9  18   0       23.92       24.71      5.47 o 
  10  18   0       76.09       68.07      5.29 o 
  11  18   0       51.40       68.45      5.77 o 
  12  18   0       47.55       72.43     10.01 o 
   1  19   0        0.05        7.99      3.37 o 
   2  19   0      488.53      472.23      8.20 o 
   3  19   0      469.72      444.23      8.00 o 
   4  19   0       25.26       32.85      4.09 o 
   5  19   0     1012.08      989.81     17.11 o 
   6  19   0       85.84      104.37      5.29 o 
   7  19   0      142.89      157.57      6.08 o 
   8  19   0      237.35      242.07      7.19 o 
   9  19   0      184.49      198.30      6.96 o 
  10  19   0       45.60       29.46      6.22 o 
  11  19   0      226.93      216.66      8.78 o 
  12  19   0       95.77      127.31      7.88 o 
   0  20   0     3361.20     3254.64     55.44 o 
   1  20   0     1280.93     1315.99     18.76 o 
   2  20   0      104.60      120.49      4.31 o 
   3  20   0     2523.65     2523.70     34.13 o 
   4  20   0      887.55      871.03     15.72 o 
   5  20   0     2067.84     2022.74     31.84 o 
   6  20   0     1152.27     1110.68     19.12 o 
   7  20   0      741.78      719.43     13.77 o 
   8  20   0        2.31        3.53      6.94 o 
   9  20   0        1.86       -1.64      5.51 o 
  10  20   0       32.23       44.00      6.19 o 
  11  20   0        5.98        2.39      7.21 o 
   1  21   0      508.03      478.85      8.46 o 
   2  21   0        3.22        6.27      3.88 o 
   3  21   0     1543.49     1543.13     21.87 o 
   4  21   0      163.72      133.82      5.48 o 
   5  21   0      125.64      110.34      6.47 o 
   6  21   0        2.53        4.44      5.38 o 
   7  21   0      268.59      226.40      7.08 o 
   8  21   0      410.51      428.63     10.10 o 
   9  21   0       74.59       52.05      5.76 o 
  10  21   0      127.32      103.60      6.29 o 
  11  21   0       44.49       38.46      7.93 o 
   0  22   0     4147.96     4088.39     86.24 o 
   1  22   0      124.75      132.48      5.51 o 
   2  22   0      138.98      148.09      4.76 o 
   3  22   0      105.73      118.79      5.42 o 
   4  22   0      438.36      440.80      9.79 o 
   5  22   0        4.87        0.05      5.23 o 
   6  22   0     1251.36     1246.78     21.15 o 
   7  22   0      480.13      487.12     10.74 o 
   8  22   0       13.17       35.98      8.13 o 
   9  22   0       57.35       51.10      5.55 o 
  10  22   0        0.10       -2.92      6.09 o 
   1  23   0      500.27      458.73      9.65 o 
   2  23   0      104.34       94.89      4.45 o 
   3  23   0      516.72      506.49     10.46 o 
   4  23   0       86.78       62.71      5.01 o 
   5  23   0        0.01       -1.68      5.31 o 
   6  23   0       87.48       85.69      5.40 o 
   7  23   0      321.68      348.72      8.92 o 
   8  23   0       50.48       41.61      5.36 o 
   9  23   0       38.74       42.83      6.22 o 
   0  24   0      271.35      216.79      9.39 o 
   1  24   0      102.64       92.42      5.08 o 
   2  24   0      222.64      219.57      8.12 o 
   3  24   0        3.86        5.74      5.40 o 
   4  24   0      254.33      230.93      7.18 o 
   5  24   0      208.08      159.63      6.40 o 
   6  24   0      143.79      146.33      6.43 o 
   7  24   0        3.23       -0.83      5.61 o 
   8  24   0       71.15       56.79      5.62 o 
   9  24   0       67.84       70.19      5.94 o 
   1  25   0      918.56      933.59     16.57 o 
   2  25   0       54.98       51.83      5.89 o 
   3  25   0       45.70       46.54      6.16 o 
   4  25   0        1.52        6.76      5.65 o 
   5  25   0      384.23      397.30      9.59 o 
   6  25   0      269.24      267.64      7.97 o 
   7  25   0        0.16       -0.98      7.02 o 
   8  25   0       42.82       41.98      6.46 o 
   0  26   0       13.50       18.80      7.64 o 
   1  26   0        0.32       26.49      6.67 o 
   2  26   0       40.76       49.18      5.74 o 
   3  26   0      201.73      207.56      8.49 o 
   4  26   0        0.60       -4.62      6.25 o 
   5  26   0      325.97      342.96      9.08 o 
   6  26   0        2.88        7.60      6.10 o 
   7  26   0      253.39      268.49      8.33 o 
   1  27   0      272.48      307.01      9.94 o 
   2  27   0       51.63       59.79      6.27 o 
   3  27   0        6.75       18.17      7.05 o 
   4  27   0        1.66       -7.00      7.00 o 
   5  27   0      372.20      376.07      9.57 o 
   6  27   0        6.07        2.45      6.15 o 
   0  28   0      132.88      156.04     13.92 o 
   1  28   0       26.44       39.93      6.69 o 
   2  28   0      323.94      356.95     11.03 o 
   3  28   0        3.43        1.82      7.14 o 
   4  28   0      109.53      126.73      7.84 o 
   5  28   0      174.95      228.58      9.59 o 
   1  29   0        0.58       -0.59      9.61 o 
   2  29   0       26.07       26.96      7.75 o 
   3  29   0        0.44       -2.98      7.43 o 
 -15   0   1      204.42      219.54     16.87 o 
 -13   0   1       11.14       12.79      6.56 o 
 -11   0   1      663.95      565.95     12.64 o 
  -9   0   1     5253.46     5188.47     87.04 o 
  -7   0   1    10880.45    10913.83    179.65 o 
  -5   0   1     3135.23     3716.45     61.99 o 
  -3   0   1     6686.99     6571.40    135.28 o 
  -1   0   1    21170.54    23608.86    486.33 o 
   1   0   1     7404.47     7231.79    154.66 o 
   3   0   1   107660.30   104910.76   2890.82 o 
   5   0   1    60802.23    60733.35   3740.88 o 
   7   0   1    23287.45    23517.95    834.60 o 
   9   0   1       16.35       21.82      8.97 o 
  11   0   1       66.31       55.10      5.49 o 
  13   0   1     1198.96     1106.62     36.95 o 
 -15   1   1       38.79       53.58      9.17 o 
 -14   1   1     1052.28      956.86     20.83 o 
 -13   1   1      154.14      151.07      5.75 o 
 -12   1   1      256.62      244.98      5.78 o 
 -11   1   1      254.65      220.53      5.72 o 
 -10   1   1      257.01      238.74      5.67 o 
  -9   1   1       47.31       42.07      4.96 o 
  -8   1   1      383.42      331.31      5.55 o 
  -7   1   1     1487.34     1542.13     19.11 o 
  -6   1   1      590.19      568.79      7.75 o 
  -5   1   1     8244.99     8811.29    102.52 o 
  -4   1   1     3292.15     3194.57     37.75 o 
  -3   1   1    18122.72    18570.82    634.62 o 
  -2   1   1    17704.09    18372.54    573.86 o 
  -1   1   1     9735.00     9776.97    391.97 o 
   0   1   1     4111.68     3308.49     81.44 o 
   1   1   1     7157.97     7189.23    124.31 o 
   2   1   1     6748.05     6510.85     73.40 o 
   3   1   1     5631.32     5752.12     67.20 o 
   4   1   1     3403.94     3443.63     40.71 o 
   5   1   1    21090.36    20507.69    421.57 o 
   6   1   1     2213.88     2186.16     26.49 o 
   7   1   1     4913.57     5174.06     61.10 o 
   8   1   1     1641.08     1749.51     21.81 o 
   9   1   1     1382.66     1300.05     16.85 o 
  10   1   1     2315.60     2157.68     26.90 o 
  11   1   1       35.30       45.56      3.84 o 
  12   1   1     1310.94     1172.60     22.81 o 
  13   1   1      209.73      210.04      5.25 o 
  14   1   1       98.16      139.30     12.04 o 
 -15   2   1      405.75      454.04     13.14 o 
 -14   2   1       96.99      114.56      6.32 o 
 -13   2   1       17.42       17.34      7.34 o 
 -12   2   1       31.13       37.61      4.02 o 
 -11   2   1        9.36        6.55      4.31 o 
 -10   2   1      892.58      814.96     12.71 o 
  -9   2   1     2655.71     2476.44     30.23 o 
  -8   2   1      789.85      906.48     12.00 o 
  -7   2   1     6766.09     6876.46     80.58 o 
  -6   2   1        1.85       32.13      2.69 o 
  -5   2   1       46.09       77.55      3.86 o 
  -4   2   1     1804.54     1829.36     21.89 o 
  -3   2   1    39992.07    42361.03   1562.10 o 
  -2   2   1     9611.12     9387.26    110.75 o 
  -1   2   1     4765.44     4930.47     68.85 o 
   0   2   1     1391.54     1417.41     17.16 o 
   1   2   1    21534.96    20992.70    833.71 o 
   2   2   1    14258.41    14279.69    509.98 o 
   3   2   1    47206.02    45914.23   1203.21 o 
   4   2   1     8794.41     8670.59    102.55 o 
   5   2   1     7583.23     7253.48     84.75 o 
   6   2   1      886.06      923.67     11.91 o 
   7   2   1     1099.26     1146.82     15.18 o 
   8   2   1     1376.17     1364.74     17.36 o 
   9   2   1        0.39        6.61      7.85 o 
  10   2   1      485.78      505.26      9.96 o 
  11   2   1        0.35       -3.77      3.77 o 
  12   2   1      214.06      257.40      6.30 o 
  13   2   1       25.60       52.37      4.16 o 
  14   2   1      287.90      256.38     11.17 o 
  15   2   1       30.96       47.45     12.27 o 
 -15   3   1       40.23       79.19      6.70 o 
 -14   3   1       36.53       53.16      5.55 o 
 -13   3   1      328.45      330.82      7.99 o 
 -12   3   1       71.22       79.71      5.92 o 
 -11   3   1       58.33       56.37      4.49 o 
 -10   3   1     1892.03     1764.30     24.53 o 
  -9   3   1      202.95      221.27      4.71 o 
  -8   3   1     2493.94     2591.83     31.40 o 
  -7   3   1      232.81      201.29      7.74 o 
  -6   3   1      537.16      710.27      9.36 o 
  -5   3   1     1058.81     1094.81     14.50 o 
  -4   3   1     1335.49     1262.50     15.37 o 
  -3   3   1      968.06      931.14     13.71 o 
  -2   3   1      133.50      114.94      3.19 o 
  -1   3   1      346.70      372.40      7.04 o 
   0   3   1     2188.03     1924.37     22.90 o 
   1   3   1     4945.08     4547.26     63.67 o 
   2   3   1        0.30        7.01      1.47 o 
   3   3   1     2560.28     2860.62     31.60 o 
   4   3   1       59.35       43.18      1.69 o 
   5   3   1     1055.71     1241.64     14.83 o 
   6   3   1     2936.88     3137.42     34.97 o 
   7   3   1     1896.41     1791.24     20.57 o 
   8   3   1     1526.71     1649.50     19.19 o 
   9   3   1     4710.19     4748.41     52.75 o 
  10   3   1      264.70      265.85      5.18 o 
  11   3   1      456.90      375.43      6.39 o 
  12   3   1        4.96       15.97      4.17 o 
  13   3   1     1419.75     1423.89     24.48 o 
  14   3   1       64.83       67.41     10.40 o 
  15   3   1      178.01      198.27     14.56 o 
 -15   4   1        0.02        9.26      6.77 o 
 -14   4   1       21.30       22.79      6.28 o 
 -13   4   1      218.47      260.05      7.03 o 
 -12   4   1     1878.82     1825.50     29.40 o 
 -11   4   1       13.02        9.52      5.03 o 
 -10   4   1      273.75      246.56      4.73 o 
  -9   4   1       46.41       48.81      3.43 o 
  -8   4   1       14.46       10.33      2.54 o 
  -7   4   1     2722.31     2842.97     34.08 o 
  -6   4   1       74.84       92.30      3.14 o 
  -5   4   1     1139.03     1073.92     12.48 o 
  -4   4   1     2967.88     2977.90     32.94 o 
  -3   4   1     6583.22     6716.01     80.15 o 
  -2   4   1       11.15       25.88      2.36 o 
  -1   4   1     1202.19     1101.88     16.15 o 
   0   4   1      930.44     1061.92     12.78 o 
   1   4   1     1081.48     1109.97     13.32 o 
   2   4   1     1293.88     1311.04     15.79 o 
   3   4   1      440.68      476.80      6.19 o 
   4   4   1      245.38      209.21      3.15 o 
   5   4   1     1480.26     1572.33     17.96 o 
   6   4   1     3963.38     3688.79     40.91 o 
   7   4   1     2618.87     2594.03     29.23 o 
   8   4   1      376.45      461.53      6.52 o 
   9   4   1     1379.69     1396.49     16.71 o 
  10   4   1      630.87      599.42      8.52 o 
  11   4   1      792.57      705.02      9.80 o 
  12   4   1      163.45      200.01      6.80 o 
  13   4   1      411.57      420.33     15.58 o 
  14   4   1        0.51       -8.29      8.29 o 
  15   4   1      182.37      182.65     15.45 o 
 -15   5   1       10.28       26.07      6.31 o 
 -14   5   1       26.15       25.03      6.51 o 
 -13   5   1      102.20      102.39      5.16 o 
 -12   5   1      465.89      479.25      9.44 o 
 -11   5   1      858.63      810.91     13.34 o 
 -10   5   1     2161.87     2070.17     24.08 o 
  -9   5   1      589.67      561.95      7.73 o 
  -8   5   1       14.04       18.75      3.14 o 
  -7   5   1      531.87      532.31      7.73 o 
  -6   5   1      296.18      318.74      5.09 o 
  -5   5   1     3219.40     3325.83     40.04 o 
  -4   5   1     1969.04     2100.66     23.50 o 
  -3   5   1     5666.67     5428.07     71.23 o 
  -2   5   1    14432.22    14494.88    314.69 o 
  -1   5   1      788.19      814.50     10.34 o 
   0   5   1    34737.39    33177.93    995.16 o 
   1   5   1      426.89      449.09      5.71 o 
   2   5   1     2553.00     2705.91     31.96 o 
   3   5   1    10935.36    10725.36    168.50 o 
   4   5   1       33.84       55.41      1.93 o 
   5   5   1      557.60      671.36      9.10 o 
   6   5   1     2469.01     2560.66     28.74 o 
   7   5   1      119.55      130.89      3.81 o 
   8   5   1       24.40       22.40      2.68 o 
   9   5   1       22.32       40.24      2.71 o 
  10   5   1     5088.91     5009.52     55.85 o 
  11   5   1     1436.43     1472.93     19.53 o 
  12   5   1        9.37       11.61      4.87 o 
  13   5   1       24.68       41.24      5.23 o 
  14   5   1       14.75       29.22      6.50 o 
  15   5   1      116.35      106.26     12.57 o 
 -15   6   1       28.79       40.16      5.86 o 
 -14   6   1       19.45       12.63      6.73 o 
 -13   6   1      884.05      935.05     15.39 o 
 -12   6   1        0.37        0.58      5.61 o 
 -11   6   1     1204.63     1237.31     21.27 o 
 -10   6   1     2761.79     2727.48     37.41 o 
  -9   6   1     3786.48     3574.85     43.95 o 
  -8   6   1       56.17       64.86      2.75 o 
  -7   6   1      879.07      981.60     11.86 o 
  -6   6   1      527.85      607.25      7.68 o 
  -5   6   1      700.51      784.43      9.42 o 
  -4   6   1     1720.89     1697.84     19.22 o 
  -3   6   1      511.96      605.79      8.54 o 
  -2   6   1    15878.12    16357.16    434.08 o 
  -1   6   1    22531.42    22443.62    737.59 o 
   0   6   1     9509.45     9286.09    108.31 o 
   1   6   1    11205.71    11240.00    131.05 o 
   2   6   1     9049.16     9007.04    105.07 o 
   3   6   1    36445.86    34304.29    955.02 o 
   4   6   1     9873.63    10100.80    117.55 o 
   5   6   1      896.82      893.61     11.34 o 
   6   6   1     3394.10     3403.78     40.37 o 
   7   6   1       93.39       72.26      2.93 o 
   8   6   1     2078.73     2235.37     25.55 o 
   9   6   1        1.75       -2.66      2.66 o 
  10   6   1      369.94      446.83      6.96 o 
  11   6   1      571.95      531.24      8.81 o 
  12   6   1      291.25      255.70      6.69 o 
  13   6   1      414.03      399.03      9.60 o 
  14   6   1       16.73       29.84      9.30 o 
  15   6   1       79.02       86.25     11.06 o 
 -15   7   1      125.28      136.86      6.58 o 
 -14   7   1        1.16       -7.63      7.63 o 
 -13   7   1       18.94       23.68      5.08 o 
 -12   7   1        6.79        0.05      5.24 o 
 -11   7   1        8.73        7.80      4.23 o 
 -10   7   1     1750.21     1645.51     27.00 o 
  -9   7   1      361.50      343.60      6.19 o 
  -8   7   1       41.88       95.61      2.75 o 
  -7   7   1     5085.02     4889.55     54.04 o 
  -6   7   1      691.38      733.87      9.05 o 
  -5   7   1     3286.49     3699.83     40.95 o 
  -4   7   1     8366.49     8250.41    105.73 o 
  -3   7   1      144.36      130.15      2.68 o 
  -2   7   1      660.30      765.05      9.66 o 
  -1   7   1    14869.04    14869.39    341.48 o 
   0   7   1    15857.57    16149.70    218.50 o 
   1   7   1      606.58      574.98      7.29 o 
   2   7   1     4198.16     4119.04     48.40 o 
   3   7   1      237.94      237.21      4.79 o 
   4   7   1    11722.77    11833.64    176.44 o 
   5   7   1     5381.62     5773.67     67.67 o 
   6   7   1     2715.98     2810.44     33.62 o 
   7   7   1     1010.63     1155.13     14.69 o 
   8   7   1      173.78      153.86      3.68 o 
   9   7   1      118.12      113.42      3.62 o 
  10   7   1     1835.56     1816.72     25.35 o 
  11   7   1      747.74      733.26     11.96 o 
  12   7   1       11.78       21.59      5.82 o 
  13   7   1       30.74       46.10      6.28 o 
  14   7   1       47.26       40.56      9.04 o 
 -15   8   1       46.51       61.11      6.45 o 
 -14   8   1        2.52       -4.55      5.42 o 
 -13   8   1       58.25       55.74      4.76 o 
 -12   8   1       46.50       43.34      4.50 o 
 -11   8   1       19.30       28.55      4.70 o 
 -10   8   1      117.85      115.19      4.62 o 
  -9   8   1      137.51      137.58      4.38 o 
  -8   8   1      276.85      302.95      5.49 o 
  -7   8   1     1216.82     1268.50     14.97 o 
  -6   8   1     2994.40     3032.24     36.18 o 
  -5   8   1     5485.96     6017.26     77.62 o 
  -4   8   1       27.39       16.11      3.30 o 
  -3   8   1    45957.02    45023.67   1525.68 o 
  -2   8   1    10127.30     9774.19    132.08 o 
  -1   8   1     4740.06     4869.68     59.88 o 
   0   8   1     1375.20     1378.82     16.62 o 
   1   8   1     3905.51     3790.94     44.55 o 
   2   8   1     2244.52     2467.13     29.29 o 
   3   8   1     2042.68     2200.87     26.28 o 
   4   8   1    17413.31    16986.81    255.57 o 
   5   8   1     1876.75     2084.11     27.65 o 
   6   8   1     1452.52     1641.49     20.18 o 
   7   8   1       49.14       56.95      2.52 o 
   8   8   1      211.37      209.92      4.30 o 
   9   8   1     1513.66     1388.46     19.73 o 
  10   8   1     1418.31     1369.18     19.73 o 
  11   8   1       45.67       42.89      4.60 o 
  12   8   1        2.12       -4.68      5.88 o 
  13   8   1       54.58       60.52      6.02 o 
  14   8   1        0.19        1.76      6.55 o 
 -14   9   1      162.71      163.64     11.10 o 
 -13   9   1      179.68      198.91      7.25 o 
 -12   9   1       20.19       21.64      5.12 o 
 -11   9   1      199.69      170.90      5.94 o 
 -10   9   1      154.04      110.83      5.06 o 
  -9   9   1     1789.25     1802.14     33.01 o 
  -8   9   1        1.25        1.29      3.89 o 
  -7   9   1     2607.43     2456.84     32.80 o 
  -6   9   1      792.38      768.58     11.32 o 
  -5   9   1     1835.19     2232.77     33.27 o 
  -4   9   1     1093.00     1233.03     16.84 o 
  -3   9   1       10.70       18.93      2.08 o 
  -2   9   1    10832.03    11262.58    155.40 o 
  -1   9   1     2294.01     2523.92     29.91 o 
   0   9   1     1361.64     1479.07     17.81 o 
   1   9   1        3.36        7.63      1.50 o 
   2   9   1      761.71      677.96      8.69 o 
   3   9   1     3537.38     3370.40     39.91 o 
   4   9   1      113.73      120.24      2.77 o 
   5   9   1       56.05       95.91      2.63 o 
   6   9   1     7258.41     7792.05     91.09 o 
   7   9   1      306.63      321.76      5.33 o 
   8   9   1     1195.85     1272.98     18.08 o 
   9   9   1     2994.14     3029.95     40.53 o 
  10   9   1      308.19      334.50      6.92 o 
  11   9   1      527.53      506.42     10.66 o 
  12   9   1        0.77        1.38      6.09 o 
  13   9   1      633.16      656.60     15.19 o 
  14   9   1      124.93      164.25     15.86 o 
 -14  10   1        8.81        3.76      7.56 o 
 -13  10   1      121.97      131.92      6.21 o 
 -12  10   1        6.99        2.80      6.09 o 
 -11  10   1      171.73      158.59      5.99 o 
 -10  10   1      122.87      138.99      5.38 o 
  -9  10   1      795.55      817.20     14.49 o 
  -8  10   1     1771.47     1773.31     27.25 o 
  -7  10   1      314.13      387.18      7.56 o 
  -6  10   1      375.94      459.33      8.30 o 
  -5  10   1        0.91       -0.35      2.52 o 
  -4  10   1      549.43      663.16      9.71 o 
  -3  10   1     2257.57     2187.83     28.91 o 
  -2  10   1      454.48      466.95     16.37 o 
  -1  10   1      762.15      883.75     12.25 o 
   0  10   1     1000.24     1136.55     13.94 o 
   1  10   1     1544.69     1481.13     23.40 o 
   2  10   1     5593.25     5472.13     64.12 o 
   3  10   1     1112.08      952.40     12.02 o 
   4  10   1      104.44       66.75      2.23 o 
   5  10   1    10162.43    10587.75    123.47 o 
   6  10   1      169.49      182.51      5.54 o 
   7  10   1     1441.14     1350.89     18.88 o 
   8  10   1      456.20      401.24      7.30 o 
   9  10   1        0.02        3.02      3.83 o 
  10  10   1       85.69       66.01      4.89 o 
  11  10   1       67.11       66.89      4.72 o 
  12  10   1       42.85       46.47      7.40 o 
  13  10   1       53.82       43.75      7.56 o 
  14  10   1      174.73      208.57     13.41 o 
 -14  11   1      253.24      228.14      8.67 o 
 -13  11   1       28.82       45.40      5.99 o 
 -12  11   1      160.03      166.66      6.46 o 
 -11  11   1      511.26      472.52     10.10 o 
 -10  11   1        4.68        7.23      4.45 o 
  -9  11   1       36.06       30.13      4.24 o 
  -8  11   1      806.96      851.01     14.80 o 
  -7  11   1      350.22      390.95      6.91 o 
  -6  11   1      311.14      329.10      5.96 o 
  -5  11   1       11.74       67.00      2.68 o 
  -4  11   1      519.58      547.82      9.92 o 
  -3  11   1      323.85      252.45      5.30 o 
  -2  11   1    10884.05    10869.54    126.73 o 
  -1  11   1     1172.06     1161.99     14.35 o 
   0  11   1     8412.77     8849.02    103.14 o 
   1  11   1      886.44     1016.98     12.72 o 
   2  11   1    11045.22    11577.51    134.78 o 
   3  11   1       75.69       79.13      2.33 o 
   4  11   1       29.39       36.02      2.30 o 
   5  11   1     1989.24     2194.11     26.58 o 
   6  11   1       22.06       24.40      3.55 o 
   7  11   1     1201.83     1210.91     17.27 o 
   8  11   1     2132.78     2044.50     27.92 o 
   9  11   1       40.52       45.44      3.45 o 
  10  11   1      448.21      405.62     10.38 o 
  11  11   1        0.20        2.42      4.71 o 
  12  11   1      346.48      326.95      9.67 o 
  13  11   1      145.54      150.17     11.52 o 
  14  11   1       25.21       49.09      9.64 o 
 -14  12   1       20.30       45.13     11.67 o 
 -13  12   1      324.82      317.69      8.88 o 
 -12  12   1      106.23       99.73      5.67 o 
 -11  12   1       15.26       16.19      4.93 o 
 -10  12   1       22.34       24.36      5.04 o 
  -9  12   1      123.32      141.95      5.19 o 
  -8  12   1      612.85      610.83     11.42 o 
  -7  12   1       34.59       33.07      5.10 o 
  -6  12   1     2086.00     2169.82     29.17 o 
  -5  12   1     1040.73     1017.17     14.43 o 
  -4  12   1      103.82      147.42      3.64 o 
  -3  12   1     1606.63     1882.09     22.99 o 
  -2  12   1      858.77      928.41     11.74 o 
  -1  12   1      406.55      479.40      6.63 o 
   0  12   1     2122.77     2325.54     27.83 o 
   1  12   1       50.82       27.58      3.54 o 
   2  12   1       61.50       39.36      3.83 o 
   3  12   1     1252.89     1427.35     17.63 o 
   4  12   1     1443.83     1521.74     18.80 o 
   5  12   1      344.32      251.93      4.38 o 
   6  12   1       20.51       28.60      3.14 o 
   7  12   1     2456.97     2415.55     32.51 o 
   8  12   1     1339.74     1319.12     18.91 o 
   9  12   1       27.10       37.07      4.27 o 
  10  12   1      102.45       99.47      4.86 o 
  11  12   1      190.37      185.38      6.45 o 
  12  12   1       36.41       53.58      6.94 o 
  13  12   1      223.94      220.78     10.37 o 
  14  12   1       24.70       29.42      9.07 o 
 -14  13   1       67.22       94.45      6.59 o 
 -13  13   1       55.85       70.88      5.63 o 
 -12  13   1       32.45       32.28      5.33 o 
 -11  13   1      131.44      102.64      6.19 o 
 -10  13   1      411.73      363.77      8.44 o 
  -9  13   1        4.87        9.66      3.98 o 
  -8  13   1      392.43      335.90      7.67 o 
  -7  13   1      604.10      564.51     10.72 o 
  -6  13   1      152.94      131.25      3.71 o 
  -5  13   1     1169.61     1103.58     15.65 o 
  -4  13   1      119.47       94.64      3.54 o 
  -3  13   1     3505.90     3269.38     39.04 o 
  -2  13   1    10751.47    11548.60    134.46 o 
  -1  13   1     1478.20     1556.68     19.05 o 
   0  13   1       99.71      115.08      3.65 o 
   1  13   1     3010.90     3397.59     40.28 o 
   2  13   1     5236.22     5090.71     59.92 o 
   3  13   1     1626.97     1672.21     20.50 o 
   4  13   1      586.20      540.17      7.69 o 
   5  13   1       17.16       18.44      2.87 o 
   6  13   1     3552.89     3721.58     49.00 o 
   7  13   1     1698.89     1685.15     23.41 o 
   8  13   1      405.10      384.80      7.30 o 
   9  13   1        4.84        0.30      4.48 o 
  10  13   1      111.81      110.16      5.15 o 
  11  13   1       61.08       61.90      6.91 o 
  12  13   1      282.41      273.58      9.31 o 
  13  13   1      646.10      665.29     22.19 o 
 -13  14   1        1.95       12.70     11.26 o 
 -12  14   1      379.99      365.45      9.32 o 
 -11  14   1        8.57       -1.44      5.20 o 
 -10  14   1      292.45      262.66      7.33 o 
  -9  14   1       74.45       77.76      4.57 o 
  -8  14   1       81.44       62.58      4.69 o 
  -7  14   1       37.40       32.43      3.87 o 
  -6  14   1        9.23        8.97      4.31 o 
  -5  14   1     1883.16     1999.25     27.05 o 
  -4  14   1     1934.06     1731.80     23.54 o 
  -3  14   1     3152.65     3088.72     36.88 o 
  -2  14   1     2549.47     2627.38     31.50 o 
  -1  14   1       58.50       55.14      4.24 o 
   0  14   1      585.97      507.07      7.08 o 
   1  14   1     1933.52     1969.86     23.92 o 
   2  14   1     2071.28     2004.09     24.35 o 
   3  14   1     2318.69     2309.71     27.92 o 
   4  14   1      157.88      183.61      4.35 o 
   5  14   1        5.89        8.78      3.19 o 
   6  14   1      116.53      107.66      3.91 o 
   7  14   1      318.04      277.87      6.10 o 
   8  14   1      623.48      638.43     12.04 o 
   9  14   1      111.37      118.68      5.34 o 
  10  14   1       96.39       89.86      5.11 o 
  11  14   1       20.57       28.31      6.30 o 
  12  14   1       39.91       50.82      8.00 o 
  13  14   1       14.49       44.16     10.30 o 
 -13  15   1       21.10       35.37      6.41 o 
 -12  15   1       41.47       49.91      5.93 o 
 -11  15   1       81.33       79.37      5.32 o 
 -10  15   1     1036.17      983.29     17.50 o 
  -9  15   1      198.52      181.81      6.00 o 
  -8  15   1        3.04        3.24      4.07 o 
  -7  15   1      986.88      894.37     15.54 o 
  -6  15   1     1113.63     1084.77     18.04 o 
  -5  15   1       28.00       30.53      2.93 o 
  -4  15   1      874.40      765.14     11.45 o 
  -3  15   1      239.36      256.55      5.15 o 
  -2  15   1      350.20      262.19      4.47 o 
  -1  15   1     4281.81     4351.66     51.45 o 
   0  15   1     1903.35     2011.16     24.45 o 
   1  15   1       16.66       29.82      7.16 o 
   2  15   1     1560.57     1784.54     21.85 o 
   3  15   1      310.20      303.26      5.03 o 
   4  15   1      815.15      805.53     12.01 o 
   5  15   1      959.49      916.89     13.59 o 
   6  15   1      168.86      180.95      4.73 o 
   7  15   1      602.48      538.08     10.64 o 
   8  15   1      429.59      481.97     10.15 o 
   9  15   1      148.69      136.38      5.65 o 
  10  15   1      743.46      762.15     14.46 o 
  11  15   1      278.32      266.57      8.98 o 
  12  15   1       37.22       44.32      9.82 o 
  13  15   1      259.65      275.95     13.02 o 
 -13  16   1       94.45      102.85     11.13 o 
 -12  16   1      123.30      123.04      6.23 o 
 -11  16   1      147.15      149.64      7.26 o 
 -10  16   1        0.14        3.73      4.86 o 
  -9  16   1      130.86      116.21      5.28 o 
  -8  16   1       72.26       78.22      4.91 o 
  -7  16   1       12.20       17.61      4.74 o 
  -6  16   1     2947.39     2753.94     41.97 o 
  -5  16   1       84.53       64.11      3.68 o 
  -4  16   1      120.88      143.80      4.01 o 
  -3  16   1        8.27        2.34      3.48 o 
  -2  16   1       83.56       92.29      2.80 o 
  -1  16   1      267.76      374.19      7.32 o 
   0  16   1     1356.59     1491.02     18.53 o 
   1  16   1     1569.26     1645.57     20.33 o 
   2  16   1      102.92      116.98      4.45 o 
   3  16   1     3871.88     3725.52     48.97 o 
   4  16   1      128.85      113.84      3.84 o 
   5  16   1       49.85       47.70      3.20 o 
   6  16   1     1108.42     1050.87     15.52 o 
   7  16   1        1.83       -4.55      4.89 o 
   8  16   1      825.92      785.63     14.36 o 
   9  16   1      599.68      570.98     11.56 o 
  10  16   1       19.08       22.75      5.65 o 
  11  16   1      217.57      238.03     10.82 o 
  12  16   1        3.45       11.63      6.90 o 
  13  16   1       54.89       55.81      6.76 o 
 -12  17   1       79.08       72.11      5.69 o 
 -11  17   1        0.11        2.62      5.47 o 
 -10  17   1      970.19      911.67     16.66 o 
  -9  17   1       84.73       77.42      5.10 o 
  -8  17   1      162.39      153.52      5.79 o 
  -7  17   1      211.19      182.33      6.16 o 
  -6  17   1     1504.07     1477.09     23.89 o 
  -5  17   1     3437.57     3404.42     51.22 o 
  -4  17   1     3101.66     3069.82     40.80 o 
  -3  17   1     1793.08     1819.20     24.94 o 
  -2  17   1        4.58       16.99      3.20 o 
  -1  17   1     1128.30     1120.39     14.38 o 
   0  17   1      793.45      837.15     11.11 o 
   1  17   1        8.33       10.31      3.11 o 
   2  17   1       22.36       24.65      2.98 o 
   3  17   1       30.08       44.77      8.26 o 
   4  17   1       33.71       39.82      3.28 o 
   5  17   1       42.16       49.60      4.30 o 
   6  17   1      644.89      654.83     10.65 o 
   7  17   1      555.93      588.19     11.59 o 
   8  17   1        0.01       -4.90      4.90 o 
   9  17   1       74.53       70.15      5.14 o 
  10  17   1      915.65      898.29     20.14 o 
  11  17   1      136.47      132.24      7.38 o 
  12  17   1       80.77       79.00      9.33 o 
 -12  18   1       51.30       54.69      5.85 o 
 -11  18   1       41.12       47.65      5.88 o 
 -10  18   1       13.56       24.98      5.76 o 
  -9  18   1       18.36       38.53      5.35 o 
  -8  18   1        1.12       -4.55      4.55 o 
  -7  18   1      476.73      473.70     10.02 o 
  -6  18   1     1513.28     1400.76     22.93 o 
  -5  18   1      722.38      719.96     13.19 o 
  -4  18   1      857.04      871.06     13.27 o 
  -3  18   1     2814.81     2688.02     36.01 o 
  -2  18   1      479.86      495.09      8.34 o 
  -1  18   1      734.27      726.86      9.98 o 
   0  18   1      620.03      574.10      8.26 o 
   1  18   1      177.60      177.94      3.98 o 
   2  18   1     1187.04     1119.54     16.12 o 
   3  18   1     1253.84     1266.40     18.08 o 
   4  18   1      420.40      418.79      8.56 o 
   5  18   1      156.25      161.87      5.30 o 
   6  18   1      117.11      119.23      5.43 o 
   7  18   1      325.65      321.84      8.07 o 
   8  18   1      181.53      160.58      7.09 o 
   9  18   1      546.41      577.51     13.76 o 
  10  18   1        1.44        6.36     10.02 o 
  11  18   1       14.05        0.82      7.17 o 
  12  18   1        6.18       11.11      8.19 o 
 -12  19   1       17.39       44.97      8.19 o 
 -11  19   1      144.37      113.53      6.45 o 
 -10  19   1      280.04      271.39      8.14 o 
  -9  19   1      211.37      218.49      6.92 o 
  -8  19   1       25.46       24.73      5.19 o 
  -7  19   1     1290.33     1170.54     20.00 o 
  -6  19   1      110.69       99.24      5.52 o 
  -5  19   1      712.97      659.07     12.40 o 
  -4  19   1       27.08       26.44      4.92 o 
  -3  19   1       19.31       26.58      4.04 o 
  -2  19   1      918.33      894.01     13.40 o 
  -1  19   1       98.68      104.11      4.08 o 
   0  19   1      161.28      159.68      4.48 o 
   1  19   1      844.97      894.55     13.34 o 
   2  19   1      100.67      105.05      4.02 o 
   3  19   1     1086.55      996.45     14.83 o 
   4  19   1     3126.18     2970.01     39.76 o 
   5  19   1       62.62       42.26      4.19 o 
   6  19   1       92.42       84.52      5.19 o 
   7  19   1      256.37      258.19      7.32 o 
   8  19   1       68.16       64.00      5.00 o 
   9  19   1      305.30      317.60      8.51 o 
  10  19   1      195.93      161.59      8.00 o 
  11  19   1       35.44       33.31      7.93 o 
 -11  20   1        0.45       -2.72      6.04 o 
 -10  20   1       60.77       52.55      5.43 o 
  -9  20   1      266.54      274.59      8.06 o 
  -8  20   1       43.57       43.18      5.20 o 
  -7  20   1      418.17      417.28      9.69 o 
  -6  20   1      724.04      769.00     14.32 o 
  -5  20   1     2270.79     2134.57     33.44 o 
  -4  20   1      443.20      390.98      8.69 o 
  -3  20   1      610.92      573.05      9.64 o 
  -2  20   1      131.34      106.25      4.07 o 
  -1  20   1     1574.10     1499.36     21.04 o 
   0  20   1      448.59      400.56      6.53 o 
   1  20   1      830.73      814.08     12.48 o 
   2  20   1      244.24      264.44      5.87 o 
   3  20   1      125.40      108.24      4.28 o 
   4  20   1     1127.90     1123.79     16.68 o 
   5  20   1      277.08      281.75     11.64 o 
   6  20   1       41.72       68.27      5.44 o 
   7  20   1      221.80      212.81      7.00 o 
   8  20   1      331.10      317.15      8.30 o 
   9  20   1        0.05       -5.30      5.30 o 
  10  20   1       73.93       79.17      6.61 o 
  11  20   1      299.96      300.75     10.41 o 
 -11  21   1        7.39       16.94      6.62 o 
 -10  21   1        0.24       -6.06      6.06 o 
  -9  21   1        1.13        1.65      6.77 o 
  -8  21   1      917.70      872.92     16.23 o 
  -7  21   1      155.05      174.05      6.69 o 
  -6  21   1        3.16        4.35      6.71 o 
  -5  21   1      322.02      311.53      8.04 o 
  -4  21   1      638.79      530.78     10.80 o 
  -3  21   1       58.71       67.77      4.53 o 
  -2  21   1      677.50      575.39      9.63 o 
  -1  21   1       39.70       60.96      3.67 o 
   0  21   1      190.77      227.47      6.31 o 
   1  21   1      327.25      303.83      6.41 o 
   2  21   1     1662.41     1638.95     23.07 o 
   3  21   1        0.75       -4.09      4.09 o 
   4  21   1      346.32      320.76      6.93 o 
   5  21   1        2.43       -5.03      5.03 o 
   6  21   1     1513.17     1580.74     25.81 o 
   7  21   1        0.40       -3.12      5.40 o 
   8  21   1      509.69      492.29     10.84 o 
   9  21   1        4.15        4.70      5.91 o 
  10  21   1       16.70       13.69      8.01 o 
 -10  22   1       25.69       28.26      6.66 o 
  -9  22   1      170.13      193.55      7.32 o 
  -8  22   1       44.36       66.16      5.74 o 
  -7  22   1      186.49      165.55      6.65 o 
  -6  22   1      110.19      129.56      9.62 o 
  -5  22   1       97.10      106.55      5.58 o 
  -4  22   1        4.53       -0.83      5.01 o 
  -3  22   1        6.79       -4.21      4.61 o 
  -2  22   1       50.81       51.44      3.78 o 
  -1  22   1      565.65      510.29     10.28 o 
   0  22   1      522.44      515.67     10.93 o 
   1  22   1      254.96      262.46      6.85 o 
   2  22   1       71.47       67.97      4.57 o 
   3  22   1       39.90       45.12      4.08 o 
   4  22   1      929.00      955.94     16.77 o 
   5  22   1       68.22       50.88      6.53 o 
   6  22   1       16.94       17.23      6.07 o 
   7  22   1       34.18       38.99      5.92 o 
   8  22   1        0.14        0.56      5.76 o 
   9  22   1        0.84       -6.61      6.61 o 
  10  22   1       22.77       14.56      7.81 o 
 -10  23   1        5.95        6.39      6.69 o 
  -9  23   1        4.75        6.91      7.88 o 
  -8  23   1      162.67      172.01      7.01 o 
  -7  23   1       82.81       75.98      5.66 o 
  -6  23   1       49.32       53.78      5.01 o 
  -5  23   1      190.65      181.94      6.71 o 
  -4  23   1       10.57       19.43      5.57 o 
  -3  23   1      113.33      109.62      5.47 o 
  -2  23   1        5.89       15.42      4.89 o 
  -1  23   1      151.41      152.87      5.69 o 
   0  23   1       26.48       27.75      4.79 o 
   1  23   1       43.34       48.52      4.64 o 
   2  23   1      909.62      886.44     13.82 o 
   3  23   1       37.85       37.10      4.76 o 
   4  23   1      891.06      902.72     16.10 o 
   5  23   1       43.33       47.77      4.93 o 
   6  23   1      222.56      210.63      7.16 o 
   7  23   1      150.50      129.55      6.36 o 
   8  23   1        0.34       -6.88      6.88 o 
   9  23   1        1.52       -2.56      7.24 o 
  -9  24   1      181.28      152.88      6.96 o 
  -8  24   1        6.18       -5.65      5.65 o 
  -7  24   1        0.10       -0.19      6.01 o 
  -6  24   1      193.83      175.14      6.73 o 
  -5  24   1      585.32      546.63     11.50 o 
  -4  24   1        9.53       19.22      5.44 o 
  -3  24   1     1609.75     1573.30     25.68 o 
  -2  24   1      500.69      458.45     12.02 o 
  -1  24   1      944.96      917.77     16.17 o 
   0  24   1      150.56      142.18      5.80 o 
   1  24   1       59.25       63.78      5.00 o 
   2  24   1        7.15        8.85      5.03 o 
   3  24   1      232.36      235.04      7.02 o 
   4  24   1        1.85        4.11      5.35 o 
   5  24   1       87.99      118.94      5.78 o 
   6  24   1      145.07      155.57      7.97 o 
   7  24   1        7.02        5.78      6.22 o 
   8  24   1       37.23       39.78      6.78 o 
   9  24   1        0.60        3.11      7.30 o 
  -8  25   1        0.76       -5.72      5.72 o 
  -7  25   1        2.65       -5.38      5.92 o 
  -6  25   1      176.70      155.57      6.69 o 
  -5  25   1        5.24        6.99      5.76 o 
  -4  25   1        2.02       -3.54      5.51 o 
  -3  25   1       69.53       70.86      6.23 o 
  -2  25   1      100.26      105.00      6.65 o 
  -1  25   1       10.10       15.37      6.31 o 
   0  25   1      106.65       99.43      5.32 o 
   1  25   1      599.10      594.96     11.89 o 
   2  25   1      127.88      117.68      6.65 o 
   3  25   1        0.66       -0.31      6.22 o 
   4  25   1       69.23       75.05      5.34 o 
   5  25   1        1.24       -0.75      5.85 o 
   6  25   1      684.88      597.10     12.57 o 
   7  25   1        2.86        2.75      6.24 o 
   8  25   1       14.25       13.20      8.64 o 
  -7  26   1       25.74       43.22      6.50 o 
  -6  26   1      105.49      116.53      6.27 o 
  -5  26   1        0.53       -5.77      5.95 o 
  -4  26   1      151.52      157.57      6.41 o 
  -3  26   1        4.60       15.25      6.56 o 
  -2  26   1       80.19       86.50      6.53 o 
  -1  26   1      140.37      169.48      7.80 o 
   0  26   1       10.03       11.52      6.11 o 
   1  26   1        1.73       -0.38      5.70 o 
   2  26   1       76.27       90.69      6.37 o 
   3  26   1        0.36       -7.81      7.81 o 
   4  26   1      198.11      195.18      8.48 o 
   5  26   1       65.35       53.58      5.63 o 
   6  26   1       16.46       34.18      6.75 o 
   7  26   1       47.76       57.99      5.87 o 
  -6  27   1      109.28       93.29      6.34 o 
  -5  27   1      477.00      504.22     11.41 o 
  -4  27   1      129.94      132.00      7.49 o 
  -3  27   1       44.77       48.37      7.12 o 
  -2  27   1       83.24       81.59      6.71 o 
  -1  27   1      165.40      143.78      7.20 o 
   0  27   1       12.08        7.67      7.24 o 
   1  27   1        6.72        6.66      6.57 o 
   2  27   1       87.73       67.46      6.56 o 
   3  27   1      118.95      121.38      7.69 o 
   4  27   1       45.48       42.38      6.60 o 
   5  27   1      114.20      108.37      8.48 o 
   6  27   1       45.65       60.27      5.71 o 
  -5  28   1        3.64        6.01      7.40 o 
  -4  28   1       56.57       48.00      7.47 o 
  -3  28   1      300.65      331.18     10.74 o 
  -2  28   1        6.52       13.84      7.21 o 
  -1  28   1        1.78       -3.20      7.17 o 
   0  28   1       53.21       59.59      6.74 o 
   1  28   1        0.14       -7.91      8.60 o 
   2  28   1       30.85       42.72      6.72 o 
   3  28   1      269.38      293.84     10.26 o 
   4  28   1       20.21       29.60      7.56 o 
   5  28   1        3.98        1.36      7.41 o 
  -3  29   1       10.93       11.70      7.70 o 
  -2  29   1        1.27        3.69      6.97 o 
  -1  29   1        1.39       -6.75      6.75 o 
   0  29   1        1.42       -5.25      9.73 o 
   1  29   1      185.00      195.61     11.17 o 
   2  29   1       70.57       80.68      7.40 o 
   3  29   1        0.04       -7.10      7.10 o 
 -14   0   2      550.43      567.14     26.49 o 
 -12   0   2      565.87      609.86     13.74 o 
 -10   0   2      121.32       80.97      6.56 o 
  -8   0   2      743.34      876.07     16.46 o 
  -6   0   2    34462.24    35660.60   1836.45 o 
  -4   0   2    39875.33    43478.14    853.97 o 
  -2   0   2     4618.23     4376.83     72.73 o 
   0   0   2    13800.91    13566.84    427.50 o 
   2   0   2      237.29      227.24      5.57 o 
   4   0   2    10427.64    10524.38    173.44 o 
   6   0   2    11494.07    12214.15    200.86 o 
   8   0   2     2459.43     2546.08     43.87 o 
  10   0   2      298.19      300.08     18.18 o 
  12   0   2     2163.62     2068.65     63.19 o 
  14   0   2      218.28      217.54     10.95 o 
 -15   1   2      163.01      127.94     10.86 o 
 -14   1   2       84.59       79.03      7.19 o 
 -13   1   2      521.93      466.80     10.52 o 
 -12   1   2      660.25      637.67      9.93 o 
 -11   1   2      665.30      691.81     10.29 o 
 -10   1   2     2012.15     1942.05     24.24 o 
  -9   1   2     2724.76     2668.67     32.43 o 
  -8   1   2     2200.67     2244.15     27.36 o 
  -7   1   2     4825.17     4650.76     54.89 o 
  -6   1   2        3.74       13.59      2.54 o 
  -5   1   2     2225.60     2237.50     26.72 o 
  -4   1   2     1289.64     1328.22     16.08 o 
  -3   1   2     2855.24     3201.15     37.74 o 
  -2   1   2     1367.96     1395.80     16.73 o 
  -1   1   2    45348.43    34269.79   2256.84 o 
   0   1   2     9370.42     9195.34    144.87 o 
   1   1   2       64.43       91.35      2.20 o 
   2   1   2     1980.03     2111.07     25.14 o 
   3   1   2       73.80       65.90      1.75 o 
   4   1   2    16094.92    17244.67    186.99 o 
   5   1   2     1821.26     2060.34     27.02 o 
   6   1   2      150.55      116.40      4.86 o 
   7   1   2     1030.32     1085.36     14.03 o 
   8   1   2      225.65      224.72      4.66 o 
   9   1   2       88.98       76.02      3.82 o 
  10   1   2     8203.32     7938.11    105.36 o 
  11   1   2      247.85      223.42      4.91 o 
  12   1   2      715.77      720.88     11.14 o 
  13   1   2      292.59      329.57      8.33 o 
  14   1   2      445.10      443.55     13.54 o 
  15   1   2      234.88      292.15     15.77 o 
 -15   2   2      189.61      241.80      9.61 o 
 -14   2   2      109.64       89.00      7.32 o 
 -13   2   2      173.78      137.40      6.16 o 
 -12   2   2      148.13      147.93      5.44 o 
 -11   2   2        0.44       -2.80      4.83 o 
 -10   2   2        9.16       11.69      3.36 o 
  -9   2   2       19.99       35.41      2.97 o 
  -8   2   2     2987.47     3117.47     37.40 o 
  -7   2   2      468.61      493.15      7.06 o 
  -6   2   2     2549.44     2911.95     34.72 o 
  -5   2   2       29.74       27.99      1.66 o 
  -4   2   2     5636.71     5916.46     69.21 o 
  -3   2   2    18867.27    19204.87    486.45 o 
  -2   2   2     5465.91     5639.69     67.53 o 
  -1   2   2    14228.33    13597.04    545.59 o 
   0   2   2    11914.83    11444.04    202.93 o 
   1   2   2     8317.31     8384.27    173.49 o 
   2   2   2     2335.86     2470.74     29.23 o 
   3   2   2     1311.89     1532.68     18.44 o 
   4   2   2     2172.06     2232.83     25.02 o 
   5   2   2       35.81       35.03      1.75 o 
   6   2   2      555.50      585.97      7.55 o 
   7   2   2     1061.56     1164.61     13.89 o 
   8   2   2     3280.13     3321.99     37.32 o 
   9   2   2       36.70       39.33      2.97 o 
  10   2   2       71.88       72.23      5.13 o 
  11   2   2      316.20      284.16      5.53 o 
  12   2   2     2621.91     2583.41     32.67 o 
  13   2   2      191.28      176.34      6.32 o 
  14   2   2       12.39       29.60      9.30 o 
  15   2   2        1.62       13.17      9.31 o 
 -15   3   2       93.28       86.71      7.08 o 
 -14   3   2        6.22       19.18      5.10 o 
 -13   3   2      126.99      132.45      7.13 o 
 -12   3   2      584.38      570.24     11.72 o 
 -11   3   2      243.81      221.01      5.18 o 
 -10   3   2      352.96      330.90      6.01 o 
  -9   3   2       66.41       69.67      3.08 o 
  -8   3   2      121.21       86.45      3.84 o 
  -7   3   2     3333.93     3492.89     41.60 o 
  -6   3   2     1857.18     1686.09     20.58 o 
  -5   3   2     7932.90     8611.73    100.30 o 
  -4   3   2    34475.04    35827.89    838.84 o 
  -3   3   2        0.51        1.91      1.54 o 
  -2   3   2      122.33      160.71      5.46 o 
  -1   3   2     5187.64     4749.22     52.71 o 
   0   3   2    16966.90    16338.67    357.64 o 
   1   3   2       63.32       34.72      1.49 o 
   2   3   2     1340.89     1520.04     18.22 o 
   3   3   2     3126.62     3179.87     37.45 o 
   4   3   2     5637.17     5492.87     66.53 o 
   5   3   2      723.44      793.09      9.57 o 
   6   3   2       79.79       86.25      2.41 o 
   7   3   2     3275.43     3557.70     39.69 o 
   8   3   2        2.57        9.01      2.57 o 
   9   3   2     1762.45     1701.67     20.04 o 
  10   3   2      967.62      873.40     11.38 o 
  11   3   2        7.27       15.58      3.93 o 
  12   3   2       18.18       25.60      8.08 o 
  13   3   2      244.12      252.53      8.62 o 
  14   3   2       34.14       45.12      7.79 o 
  15   3   2      185.43      167.77     13.66 o 
 -15   4   2       52.27       85.10      9.98 o 
 -14   4   2      114.67      104.05      5.15 o 
 -13   4   2       31.05       36.21      4.91 o 
 -12   4   2     1267.39     1331.26     25.38 o 
 -11   4   2       12.04       23.12      6.45 o 
 -10   4   2      323.73      310.63      6.79 o 
  -9   4   2      658.81      589.21      8.57 o 
  -8   4   2      258.43      249.62      4.50 o 
  -7   4   2      131.42      158.98      3.46 o 
  -6   4   2     6021.05     6425.44     75.29 o 
  -5   4   2     9459.00    10280.54    131.87 o 
  -4   4   2        1.91       10.58      1.61 o 
  -3   4   2    10588.10    10758.00    128.29 o 
  -2   4   2     5076.80     5028.90     60.17 o 
  -1   4   2      540.63      575.87      7.78 o 
   0   4   2     4888.91     4587.09     53.88 o 
   1   4   2    20207.42    20790.45    499.98 o 
   2   4   2    25969.56    26569.26    705.24 o 
   3   4   2      729.29      817.10     10.19 o 
   4   4   2     7857.32     8184.24     95.33 o 
   5   4   2      799.12      706.16      9.23 o 
   6   4   2      201.71      224.70      3.75 o 
   7   4   2      104.04      119.67      3.30 o 
   8   4   2      621.77      601.23      8.05 o 
   9   4   2     1043.34      984.01     12.37 o 
  10   4   2      759.68      756.42     10.23 o 
  11   4   2     1343.31     1352.60     16.68 o 
  12   4   2      872.32      834.64     15.09 o 
  13   4   2        2.07       13.93      8.65 o 
  14   4   2       14.26       31.28     10.03 o 
  15   4   2       27.73       29.12     13.86 o 
 -15   5   2       63.30       81.34      7.29 o 
 -14   5   2        9.91        2.02      5.10 o 
 -13   5   2      113.76      113.58      5.29 o 
 -12   5   2       17.93       16.92      6.46 o 
 -11   5   2     2647.24     2668.34     37.19 o 
 -10   5   2       28.74       30.46      3.51 o 
  -9   5   2     1366.98     1252.09     16.03 o 
  -8   5   2       61.07       45.09      3.03 o 
  -7   5   2      105.86      133.88      3.92 o 
  -6   5   2    15013.18    16625.47    180.28 o 
  -5   5   2      120.00      146.99      2.77 o 
  -4   5   2     6039.74     5933.93     65.23 o 
  -3   5   2      547.79      611.74      9.56 o 
  -2   5   2     1446.65     1471.84     19.18 o 
  -1   5   2    25521.65    25760.51    806.49 o 
   0   5   2    27870.33    26055.61    347.75 o 
   1   5   2    69296.98    67918.59   2657.55 o 
   2   5   2        0.00       17.20      2.58 o 
   3   5   2      887.82      901.53     11.23 o 
   4   5   2     2762.39     2784.05     33.05 o 
   5   5   2     3307.34     3289.89     39.01 o 
   6   5   2      278.47      235.65      4.17 o 
   7   5   2      593.13      562.07      7.98 o 
   8   5   2      362.59      450.81      6.48 o 
   9   5   2       16.88       15.77      3.11 o 
  10   5   2      261.68      246.66      5.12 o 
  11   5   2      428.35      489.86      7.60 o 
  12   5   2        4.26        9.91      4.69 o 
  13   5   2       15.80        7.00     17.36 o 
  14   5   2      134.80      133.28      9.78 o 
 -15   6   2       34.69       52.46      5.05 o 
 -14   6   2        0.73       -1.02      5.32 o 
 -13   6   2        1.96        9.09      5.43 o 
 -12   6   2       74.58       67.61      4.51 o 
 -11   6   2       46.83       57.83      6.76 o 
 -10   6   2      543.15      513.59      9.41 o 
  -9   6   2      948.52      938.19     11.72 o 
  -8   6   2       17.01       27.37      2.58 o 
  -7   6   2     2442.36     2495.00     28.15 o 
  -6   6   2      294.59      404.75     11.31 o 
  -5   6   2     3694.32     3864.96     42.74 o 
  -4   6   2      142.98      171.73      2.82 o 
  -3   6   2     1161.04     1028.19     11.88 o 
  -2   6   2     3406.25     3437.37     40.66 o 
  -1   6   2    11899.22    12121.04    247.65 o 
   0   6   2     1057.17     1022.73     12.42 o 
   1   6   2      994.91     1177.18     14.28 o 
   2   6   2     2046.57     2017.42     24.06 o 
   3   6   2     2968.83     3292.55     39.00 o 
   4   6   2      161.21      157.59      2.94 o 
   5   6   2     4159.03     4974.76     58.45 o 
   6   6   2     1193.70     1222.09     15.35 o 
   7   6   2     1587.32     1657.73     20.54 o 
   8   6   2       32.62       33.69      2.77 o 
   9   6   2      376.56      343.23      6.03 o 
  10   6   2        2.12       -0.75      6.27 o 
  11   6   2      324.32      299.11      6.73 o 
  12   6   2       43.80       44.48      4.71 o 
  13   6   2      159.84      168.23      7.61 o 
  14   6   2        0.44       -8.18      8.18 o 
 -15   7   2       10.36       31.47      7.46 o 
 -14   7   2      345.62      365.19      8.66 o 
 -13   7   2      206.43      201.83      6.47 o 
 -12   7   2      459.67      493.92      9.64 o 
 -11   7   2       52.97       67.62      5.34 o 
 -10   7   2       78.13       73.30      4.28 o 
  -9   7   2      186.16      219.65      5.60 o 
  -8   7   2      556.78      445.21      6.22 o 
  -7   7   2      434.79      470.79      6.37 o 
  -6   7   2     7547.64     8238.24     90.18 o 
  -5   7   2     1293.49     1168.08     13.60 o 
  -4   7   2     3203.30     2784.57     33.74 o 
  -3   7   2     1530.01     1540.28     18.82 o 
  -2   7   2     3391.20     3523.86     41.60 o 
  -1   7   2      596.92      601.45      7.65 o 
   0   7   2    10508.36    10035.22    116.89 o 
   1   7   2     1676.45     1839.28     21.94 o 
   2   7   2     3777.91     3663.22     43.14 o 
   3   7   2     2680.16     2747.80     35.86 o 
   4   7   2       93.19      113.69      2.61 o 
   5   7   2     2103.94     2317.69     27.84 o 
   6   7   2      141.92      165.17      5.47 o 
   7   7   2     1680.49     1751.96     21.64 o 
   8   7   2      930.28      962.79     12.77 o 
   9   7   2      808.21      837.79     11.58 o 
  10   7   2        0.02       -4.01      4.01 o 
  11   7   2       89.68       65.77      4.55 o 
  12   7   2      154.17      150.29      6.86 o 
  13   7   2       11.24       24.52      6.24 o 
  14   7   2       26.69       29.94     10.47 o 
 -15   8   2       33.54       67.26      6.11 o 
 -14   8   2      101.99      112.15      5.68 o 
 -13   8   2       36.63       30.73      5.03 o 
 -12   8   2      514.95      518.17      9.99 o 
 -11   8   2        1.11        0.91      4.15 o 
 -10   8   2       42.43       36.25      3.96 o 
  -9   8   2      812.48      809.49     12.95 o 
  -8   8   2      127.19       97.26      3.29 o 
  -7   8   2     1093.50     1319.45     15.51 o 
  -6   8   2       15.79       12.77      3.93 o 
  -5   8   2     1571.83     1511.41     20.43 o 
  -4   8   2       14.52       31.54      2.91 o 
  -3   8   2      874.79      951.22     13.77 o 
  -2   8   2     4658.57     4822.97     56.68 o 
  -1   8   2     6142.18     6058.53     71.15 o 
   0   8   2     1973.85     2024.18     24.10 o 
   1   8   2      706.97      800.07     10.01 o 
   2   8   2       32.36       41.25      2.00 o 
   3   8   2       22.43       21.77      1.66 o 
   4   8   2     3091.49     2687.54     32.08 o 
   5   8   2       31.40       42.49      3.71 o 
   6   8   2      598.36      554.99      7.78 o 
   7   8   2       72.17       45.60      2.83 o 
   8   8   2      766.19      751.54     10.38 o 
   9   8   2      335.15      283.53      6.23 o 
  10   8   2     2624.44     2539.44     34.56 o 
  11   8   2      151.06      140.16      5.51 o 
  12   8   2       22.35       26.99      6.24 o 
  13   8   2       68.47       90.37      8.31 o 
  14   8   2       69.33       82.25      8.82 o 
 -15   9   2        0.08       -7.77      7.77 o 
 -14   9   2       76.83       78.69      6.96 o 
 -13   9   2       59.99       60.45      4.83 o 
 -12   9   2        0.71       -5.25      5.25 o 
 -11   9   2       88.73       61.77      4.22 o 
 -10   9   2        8.51        0.17      3.83 o 
  -9   9   2      131.49      114.39      4.52 o 
  -8   9   2      544.46      571.81      9.71 o 
  -7   9   2      206.72      162.98      3.64 o 
  -6   9   2     2610.59     2555.96     33.87 o 
  -5   9   2      152.46      125.08      3.12 o 
  -4   9   2       65.14       89.61      2.74 o 
  -3   9   2     6888.36     6863.78     88.26 o 
  -2   9   2      434.84      420.82      7.19 o 
  -1   9   2       28.79       45.31      1.82 o 
   0   9   2     7010.90     7237.68     84.45 o 
   1   9   2      816.86      751.48      9.53 o 
   2   9   2    12171.03    12507.91    145.51 o 
   3   9   2     5691.98     5868.44     68.78 o 
   4   9   2     2491.40     2984.24     35.55 o 
   5   9   2      295.56      355.21      5.48 o 
   6   9   2      243.18      206.82      4.02 o 
   7   9   2      205.10      168.52      3.77 o 
   8   9   2        0.52        1.37      3.75 o 
   9   9   2        4.01       -0.24      3.63 o 
  10   9   2      276.55      255.25      7.55 o 
  11   9   2       51.71       60.01      5.18 o 
  12   9   2        3.52        6.04      5.88 o 
  13   9   2      104.55       95.70      8.32 o 
  14   9   2       57.57       58.26      8.81 o 
 -14  10   2      472.08      452.83     12.78 o 
 -13  10   2        3.26        1.15      6.84 o 
 -12  10   2       61.57       51.79      5.86 o 
 -11  10   2      361.12      335.68      8.32 o 
 -10  10   2       34.70       57.42      4.38 o 
  -9  10   2      331.74      330.55      7.73 o 
  -8  10   2       63.65       69.45      4.17 o 
  -7  10   2      452.54      454.64      7.54 o 
  -6  10   2     6622.84     6688.97     97.72 o 
  -5  10   2     1704.24     1852.21     24.89 o 
  -4  10   2     7185.85     7515.75     96.61 o 
  -3  10   2     1755.98     1929.77     25.62 o 
  -2  10   2    13538.40    13034.40    151.84 o 
  -1  10   2      233.30      195.74      9.78 o 
   0  10   2     2273.25     2090.97     25.02 o 
   1  10   2     3897.52     4300.71     50.50 o 
   2  10   2     1075.38     1239.87     15.29 o 
   3  10   2      753.54      836.56     10.76 o 
   4  10   2      499.76      449.82      6.50 o 
   5  10   2      876.31      831.85     10.95 o 
   6  10   2     1156.49     1091.45     14.01 o 
   7  10   2     1088.37     1088.78     14.15 o 
   8  10   2      182.28      205.29      5.13 o 
   9  10   2      540.20      474.99      8.45 o 
  10  10   2       32.55       29.87      4.05 o 
  11  10   2        7.49       14.06      7.64 o 
  12  10   2       31.55       37.20      6.35 o 
  13  10   2      284.64      278.45      9.44 o 
  14  10   2       29.70       25.77     18.93 o 
 -14  11   2       33.64       56.00      9.09 o 
 -13  11   2       36.31       67.00      8.13 o 
 -12  11   2       61.12       62.74      5.18 o 
 -11  11   2      310.87      266.28      7.30 o 
 -10  11   2        0.12       -2.12      4.05 o 
  -9  11   2     3316.33     3328.84     50.30 o 
  -8  11   2       79.01       76.25      6.04 o 
  -7  11   2      647.35      731.28     12.78 o 
  -6  11   2       17.69       38.61      2.49 o 
  -5  11   2     2009.33     2033.34     27.16 o 
  -4  11   2     1947.79     1935.86     25.85 o 
  -3  11   2      853.90      749.41      9.73 o 
  -2  11   2     1160.56     1185.23     14.66 o 
  -1  11   2     7742.72     8118.30     94.71 o 
   0  11   2       82.05       55.29      2.19 o 
   1  11   2     4195.54     4545.19     53.42 o 
   2  11   2      896.05      868.15     11.10 o 
   3  11   2        5.23       23.82      2.77 o 
   4  11   2      395.22      391.06      5.91 o 
   5  11   2     2116.32     2228.82     27.07 o 
   6  11   2     1359.68     1367.67     17.23 o 
   7  11   2      103.16      106.41      3.85 o 
   8  11   2       34.71       31.84      3.98 o 
   9  11   2       33.08       34.34      3.60 o 
  10  11   2      136.21      111.16      5.30 o 
  11  11   2        1.46       -2.74      5.57 o 
  12  11   2      168.80      177.32      7.75 o 
  13  11   2      134.22      189.45     10.20 o 
  14  11   2      129.28      128.98      9.80 o 
 -14  12   2      138.65      142.42      6.69 o 
 -13  12   2        1.82       -0.51      5.76 o 
 -12  12   2        8.01        0.98      6.65 o 
 -11  12   2      281.60      259.66      7.35 o 
 -10  12   2       12.57        9.89      4.43 o 
  -9  12   2      961.12      906.94     15.84 o 
  -8  12   2     2509.56     2355.07     36.20 o 
  -7  12   2       19.43       13.93      3.70 o 
  -6  12   2       16.17       10.21      2.46 o 
  -5  12   2       40.82       30.01      3.38 o 
  -4  12   2      180.43      167.26      6.34 o 
  -3  12   2     5093.53     5143.48     60.78 o 
  -2  12   2     2452.53     2500.51     29.92 o 
  -1  12   2     5732.90     5891.45     69.05 o 
   0  12   2     3807.43     4007.71     47.31 o 
   1  12   2     5923.95     6352.51     74.37 o 
   2  12   2     4179.80     4482.60     52.83 o 
   3  12   2     1808.81     1657.55     20.33 o 
   4  12   2     1416.58     1400.80     17.46 o 
   5  12   2     1049.48     1046.19     13.49 o 
   6  12   2     2815.90     2778.68     36.99 o 
   7  12   2       39.99       53.06      3.54 o 
   8  12   2      388.25      368.98      7.14 o 
   9  12   2       48.02       43.02      3.73 o 
  10  12   2       87.80       68.79      5.88 o 
  11  12   2        1.25        1.82      6.78 o 
  12  12   2       67.54       67.68      8.25 o 
  13  12   2        0.64        2.95      9.37 o 
 -14  13   2        3.12        5.48      7.38 o 
 -13  13   2       68.90       76.35      5.94 o 
 -12  13   2       10.60       14.83      5.32 o 
 -11  13   2       90.66       83.81      6.39 o 
 -10  13   2       38.36       39.19      6.09 o 
  -9  13   2      196.47      177.95      5.75 o 
  -8  13   2        1.28       -3.39      4.48 o 
  -7  13   2     5157.01     4911.72     72.58 o 
  -6  13   2       46.86       51.05      3.51 o 
  -5  13   2      707.94      741.99     11.00 o 
  -4  13   2     2890.66     3015.43     39.72 o 
  -3  13   2     1077.13      977.35     12.42 o 
  -2  13   2     1905.26     1789.60     21.77 o 
  -1  13   2     1347.18     1244.62     15.49 o 
   0  13   2     1333.18     1532.13     18.79 o 
   1  13   2      506.35      513.68      7.15 o 
   2  13   2       90.79      126.71      3.46 o 
   3  13   2      374.75      330.08      5.20 o 
   4  13   2     2099.67     2060.13     25.13 o 
   5  13   2       31.68       29.95      2.96 o 
   6  13   2      434.14      442.00      7.75 o 
   7  13   2      870.42      820.47     12.58 o 
   8  13   2      143.49      170.90      5.05 o 
   9  13   2      166.92      143.10      5.57 o 
  10  13   2        0.87       -2.40      5.80 o 
  11  13   2      213.84      205.77      7.78 o 
  12  13   2       43.49       64.09      6.85 o 
  13  13   2       70.55       93.53      8.40 o 
 -13  14   2       23.46       44.67      5.83 o 
 -12  14   2      114.18      125.35      6.01 o 
 -11  14   2      120.62      130.32      5.73 o 
 -10  14   2       52.19       51.65      5.95 o 
  -9  14   2       78.92       62.88      4.32 o 
  -8  14   2       20.64       28.66      5.72 o 
  -7  14   2       28.06       36.55      4.12 o 
  -6  14   2      629.98      612.25     11.19 o 
  -5  14   2      136.76      140.10      3.76 o 
  -4  14   2     1548.10     1595.48     21.82 o 
  -3  14   2       39.28       48.45      2.64 o 
  -2  14   2     1753.74     1969.78     23.90 o 
  -1  14   2       54.61       97.69      5.93 o 
   0  14   2      369.22      350.22      5.37 o 
   1  14   2       45.62       63.87      2.63 o 
   2  14   2      252.87      216.62      4.00 o 
   3  14   2     1996.91     1968.42     24.02 o 
   4  14   2      231.41      268.86      5.41 o 
   5  14   2      537.57      538.13      8.80 o 
   6  14   2        5.84       -6.16      6.16 o 
   7  14   2      532.16      511.01      8.90 o 
   8  14   2      942.87      886.67     13.68 o 
   9  14   2       79.53       93.21      4.91 o 
  10  14   2      273.53      250.56      8.62 o 
  11  14   2      140.26      122.63      6.95 o 
  12  14   2      121.47      113.07     16.19 o 
  13  14   2        0.81        2.36      7.12 o 
 -13  15   2      138.87      139.59      6.74 o 
 -12  15   2       46.95       52.54      5.31 o 
 -11  15   2        1.26       -0.91      5.12 o 
 -10  15   2      489.50      494.58     10.60 o 
  -9  15   2       53.19       53.86      4.53 o 
  -8  15   2     1595.96     1465.75     23.84 o 
  -7  15   2        0.01        1.21      8.06 o 
  -6  15   2      104.78      115.78      5.92 o 
  -5  15   2       56.94       76.09      3.95 o 
  -4  15   2     1049.71      949.37     13.77 o 
  -3  15   2      628.34      620.63      9.58 o 
  -2  15   2     1660.48     1852.20     22.64 o 
  -1  15   2     2391.52     2436.76     32.42 o 
   0  15   2      214.61      192.38      3.74 o 
   1  15   2     2531.90     2489.69     30.00 o 
   2  15   2        1.98        3.94      2.44 o 
   3  15   2     3139.52     3159.07     37.82 o 
   4  15   2      102.29       90.85      4.35 o 
   5  15   2     1405.00     1384.69     19.51 o 
   6  15   2       18.15       25.66      3.74 o 
   7  15   2     4020.11     3907.93     51.73 o 
   8  15   2       14.94       25.08      4.91 o 
   9  15   2      230.42      215.03      6.97 o 
  10  15   2       36.05       32.01      7.34 o 
  11  15   2      190.90      184.97      8.16 o 
  12  15   2      180.32      192.53      8.44 o 
  13  15   2      314.91      320.13     11.04 o 
 -13  16   2        0.82        5.51      5.71 o 
 -12  16   2      271.73      284.47      8.40 o 
 -11  16   2      103.85      105.91      7.56 o 
 -10  16   2       39.81       43.29      4.97 o 
  -9  16   2       45.79       45.54      5.30 o 
  -8  16   2       64.51       51.71      4.98 o 
  -7  16   2      230.72      221.67      6.37 o 
  -6  16   2      614.28      613.04     11.65 o 
  -5  16   2      233.85      207.91      6.72 o 
  -4  16   2      826.26      817.51     12.26 o 
  -3  16   2     1802.91     1808.07     24.66 o 
  -2  16   2     2018.87     2133.92     25.94 o 
  -1  16   2     1078.73     1192.71     15.13 o 
   0  16   2       26.06       41.02      2.41 o 
   1  16   2      564.33      660.55      9.04 o 
   2  16   2      655.11      709.39      9.66 o 
   3  16   2      135.16      175.67      4.58 o 
   4  16   2       23.46       22.41      3.46 o 
   5  16   2        0.04       -2.67      3.73 o 
   6  16   2        5.60        4.26      3.74 o 
   7  16   2     1386.33     1358.35     19.66 o 
   8  16   2        1.07        0.96      6.62 o 
   9  16   2        2.13       -6.31      6.31 o 
  10  16   2      223.88      220.89      8.48 o 
  11  16   2       88.50       83.43      7.20 o 
  12  16   2       13.99       21.79      7.61 o 
 -13  17   2       65.96       79.69      6.58 o 
 -12  17   2        1.10       -1.72      5.81 o 
 -11  17   2      390.58      393.67      9.68 o 
 -10  17   2       35.99       39.85      5.03 o 
  -9  17   2      204.85      191.36      6.60 o 
  -8  17   2      733.50      684.22     12.97 o 
  -7  17   2        0.49       -4.50      4.50 o 
  -6  17   2     2405.35     2304.15     35.72 o 
  -5  17   2      512.91      490.68     10.31 o 
  -4  17   2       94.60       93.99      4.37 o 
  -3  17   2     4940.52     4813.73     62.89 o 
  -2  17   2      377.59      369.16      6.68 o 
  -1  17   2      556.85      520.27      7.54 o 
   0  17   2      160.93      101.91      3.68 o 
   1  17   2     1584.92     1529.17     19.11 o 
   2  17   2      886.17      847.32     11.32 o 
   3  17   2       31.82       24.15      3.51 o 
   4  17   2       42.01       27.25      3.24 o 
   5  17   2      858.92      793.05     12.27 o 
   6  17   2     1346.97     1302.07     18.82 o 
   7  17   2      444.33      435.52      9.56 o 
   8  17   2      949.32      987.88     17.33 o 
   9  17   2       21.78       11.71      7.42 o 
  10  17   2       12.73       -1.23      6.99 o 
  11  17   2      143.64      150.16      7.77 o 
  12  17   2        3.89       -7.77      7.77 o 
 -12  18   2      194.79      236.48      8.04 o 
 -11  18   2       12.16        6.33      6.63 o 
 -10  18   2        6.78       17.09      5.26 o 
  -9  18   2       82.64       88.08      5.30 o 
  -8  18   2      256.98      276.06      7.50 o 
  -7  18   2        0.06       -0.64      6.85 o 
  -6  18   2       99.66       93.95      7.76 o 
  -5  18   2     1255.66     1223.25     20.34 o 
  -4  18   2     3879.25     3740.45     56.01 o 
  -3  18   2       53.83       66.52      4.78 o 
  -2  18   2       32.99       28.90      3.09 o 
  -1  18   2       14.32       21.63      2.82 o 
   0  18   2       44.98       52.36      2.72 o 
   1  18   2      328.07      345.56      5.77 o 
   2  18   2     3658.05     3548.74     46.92 o 
   3  18   2       10.69       22.14      3.64 o 
   4  18   2       74.50       52.84      3.56 o 
   5  18   2      804.50      861.84     13.26 o 
   6  18   2       39.51       48.35      3.84 o 
   7  18   2      937.40      904.12     16.10 o 
   8  18   2       77.35       70.96      4.99 o 
   9  18   2       59.11       60.38      6.56 o 
  10  18   2       26.01       21.79      7.48 o 
  11  18   2        5.84        2.78      8.18 o 
  12  18   2       18.26       -3.71     21.14 o 
 -12  19   2      218.50      202.43      7.86 o 
 -11  19   2       35.96       45.37      6.43 o 
 -10  19   2       91.47       89.92      5.86 o 
  -9  19   2        1.47       -5.33      5.33 o 
  -8  19   2        5.33       -0.16      4.79 o 
  -7  19   2      285.85      241.79      7.10 o 
  -6  19   2     2022.78     2019.11     31.91 o 
  -5  19   2      641.63      613.09     11.83 o 
  -4  19   2      720.42      634.49     11.90 o 
  -3  19   2     1120.73     1158.67     16.80 o 
  -2  19   2      772.81      770.96     11.89 o 
  -1  19   2       10.65       14.56      3.59 o 
   0  19   2      658.01      652.77      9.27 o 
   1  19   2       11.41       13.16      3.52 o 
   2  19   2      181.39      215.79     10.91 o 
   3  19   2       79.74       71.83      4.96 o 
   4  19   2        0.45       -3.16      3.96 o 
   5  19   2     1513.61     1433.74     20.55 o 
   6  19   2      526.19      554.18     11.15 o 
   7  19   2      284.10      283.55      7.61 o 
   8  19   2      483.88      481.73     13.64 o 
   9  19   2      186.79      164.97      7.61 o 
  10  19   2        2.03       -0.53      6.86 o 
  11  19   2      122.55      115.99      9.11 o 
 -11  20   2       17.42       23.32      6.76 o 
 -10  20   2       49.38       43.94      5.22 o 
  -9  20   2       44.44       51.29      5.41 o 
  -8  20   2        2.05       -5.26      5.26 o 
  -7  20   2      957.91      967.29     24.52 o 
  -6  20   2      246.23      291.98      8.01 o 
  -5  20   2      911.30      934.43     16.49 o 
  -4  20   2      375.32      320.51      8.07 o 
  -3  20   2      539.97      545.59     10.63 o 
  -2  20   2      863.58      839.30     12.84 o 
  -1  20   2     1772.33     1761.04     24.38 o 
   0  20   2      163.68      159.44      4.43 o 
   1  20   2      311.94      272.70      5.87 o 
   2  20   2       90.47       95.35      4.09 o 
   3  20   2     1531.34     1468.34     23.49 o 
   4  20   2      278.27      297.68      6.60 o 
   5  20   2      386.37      393.11      7.78 o 
   6  20   2       30.05       26.74      5.82 o 
   7  20   2        0.03       -5.18      5.22 o 
   8  20   2        0.43        2.34      5.52 o 
   9  20   2      108.40       90.68      6.89 o 
  10  20   2       98.76       88.10      9.17 o 
  11  20   2       97.01      103.30      7.71 o 
 -11  21   2      261.33      269.83      8.52 o 
 -10  21   2      212.44      207.18      7.35 o 
  -9  21   2      853.52      863.57     16.23 o 
  -8  21   2       21.66       19.82      8.31 o 
  -7  21   2       88.92       96.15      5.66 o 
  -6  21   2     2328.87     2225.56     35.03 o 
  -5  21   2      821.93      728.61     13.74 o 
  -4  21   2      678.27      636.14     12.23 o 
  -3  21   2       56.90       49.15      4.29 o 
  -2  21   2        8.87        7.76      3.83 o 
  -1  21   2        5.92       25.74      3.82 o 
   0  21   2       15.74       40.25      4.41 o 
   1  21   2      177.66      218.59      5.52 o 
   2  21   2      474.30      427.21      7.93 o 
   3  21   2        7.93        6.47      3.87 o 
   4  21   2        2.76        1.50      4.84 o 
   5  21   2      484.44      467.63     11.78 o 
   6  21   2        3.83       16.72      7.39 o 
   7  21   2        4.89       -2.53      8.10 o 
   8  21   2      292.36      269.45     11.25 o 
   9  21   2       12.19        8.36      7.09 o 
  10  21   2       29.26       38.80      6.74 o 
 -10  22   2       41.80       46.83      5.78 o 
  -9  22   2       43.92       45.38      5.33 o 
  -8  22   2      350.79      321.99      8.89 o 
  -7  22   2        0.76        1.19      5.45 o 
  -6  22   2     1227.50     1145.06     19.77 o 
  -5  22   2      859.29      840.42     15.51 o 
  -4  22   2      287.84      291.56      7.82 o 
  -3  22   2      228.48      207.65      6.47 o 
  -2  22   2        0.16       -4.37      4.37 o 
  -1  22   2      135.00      126.52      4.37 o 
   0  22   2     2042.08     2031.84     31.68 o 
   1  22   2      168.36      144.88      5.56 o 
   2  22   2        6.79       -1.34      3.85 o 
   3  22   2      300.94      253.52      6.10 o 
   4  22   2      247.11      215.36      5.79 o 
   5  22   2      392.36      426.44      9.75 o 
   6  22   2      206.68      203.73      6.93 o 
   7  22   2       79.43       86.89      5.71 o 
   8  22   2      301.31      298.44     10.01 o 
   9  22   2       93.73       86.54      6.88 o 
  10  22   2        2.77       -7.22      7.22 o 
 -10  23   2       49.97       61.82      5.89 o 
  -9  23   2       26.16       36.32      6.30 o 
  -8  23   2        2.67        0.42      5.61 o 
  -7  23   2      657.48      617.99     12.67 o 
  -6  23   2       37.86       36.60      4.93 o 
  -5  23   2        1.72       14.32      6.22 o 
  -4  23   2      142.41      134.17      5.94 o 
  -3  23   2     1440.48     1413.19     23.30 o 
  -2  23   2       51.97       49.73      4.55 o 
  -1  23   2      532.37      532.88     10.68 o 
   0  23   2       67.95       87.18      5.07 o 
   1  23   2      362.15      309.04      7.75 o 
   2  23   2      169.84      165.63      5.80 o 
   3  23   2      198.94      197.13      5.67 o 
   4  23   2       75.23       75.12      5.12 o 
   5  23   2       51.22       67.93      5.07 o 
   6  23   2        0.61       -1.93      5.59 o 
   7  23   2       72.24       62.45      5.60 o 
   8  23   2       20.91       17.10      7.39 o 
   9  23   2        0.53        2.48     12.05 o 
  -9  24   2       52.45       47.92      5.81 o 
  -8  24   2        6.61        3.93      6.56 o 
  -7  24   2      209.01      233.00      7.63 o 
  -6  24   2        4.69        7.32      5.46 o 
  -5  24   2      149.06      152.03      6.24 o 
  -4  24   2       63.09       56.84      4.89 o 
  -3  24   2        0.74        4.62      5.29 o 
  -2  24   2      115.19       94.97      6.23 o 
  -1  24   2      146.39      144.95      6.88 o 
   0  24   2      228.27      239.46      6.97 o 
   1  24   2      208.33      159.30      5.91 o 
   2  24   2      459.72      464.83     10.03 o 
   3  24   2        2.55        4.34      4.55 o 
   4  24   2       51.66       39.97      5.01 o 
   5  24   2      362.37      380.35      9.41 o 
   6  24   2       93.61       99.66      6.18 o 
   7  24   2       31.00       49.88      5.63 o 
   8  24   2       19.95       22.74     10.33 o 
  -8  25   2       30.35       21.86      6.54 o 
  -7  25   2      165.59      173.68      7.17 o 
  -6  25   2      961.48      995.88     18.03 o 
  -5  25   2      129.96      123.57      5.83 o 
  -4  25   2       17.55       22.89      5.73 o 
  -3  25   2      119.76      132.60      7.04 o 
  -2  25   2      420.34      392.26     11.05 o 
  -1  25   2       87.60       88.33      6.57 o 
   0  25   2        7.12        5.22      6.32 o 
   1  25   2      252.75      258.05      7.36 o 
   2  25   2        1.44       10.06      5.25 o 
   3  25   2        7.21        3.39      6.24 o 
   4  25   2      122.51      106.42      5.70 o 
   5  25   2      855.51      802.70     15.25 o 
   6  25   2        4.56       -4.15      7.25 o 
   7  25   2      218.85      232.36      9.27 o 
   8  25   2       36.29       40.14      8.54 o 
  -7  26   2        0.11       -6.17      6.17 o 
  -6  26   2      252.05      217.55      7.58 o 
  -5  26   2        7.66        7.30      6.18 o 
  -4  26   2       54.89       40.59      5.47 o 
  -3  26   2       72.39       69.89      6.44 o 
  -2  26   2      147.26      136.91      7.12 o 
  -1  26   2      399.41      413.90     11.44 o 
   0  26   2      172.49      160.08      7.55 o 
   1  26   2      354.64      374.27      9.12 o 
   2  26   2      178.09      157.07      7.55 o 
   3  26   2      116.43      123.79      6.94 o 
   4  26   2       15.22        3.74      6.52 o 
   5  26   2       39.52       42.94      5.73 o 
   6  26   2        5.55       11.62      6.48 o 
   7  26   2       61.45       66.12     12.98 o 
  -6  27   2       52.78       68.19      6.07 o 
  -5  27   2      450.98      446.69     10.67 o 
  -4  27   2      109.60      117.61      7.51 o 
  -3  27   2       70.78       60.64      6.60 o 
  -2  27   2      147.42      154.06      7.79 o 
  -1  27   2       33.07       55.39      9.12 o 
   0  27   2        0.83        9.85      6.55 o 
   1  27   2      176.24      178.91      8.08 o 
   2  27   2        2.50        0.74      6.80 o 
   3  27   2        0.68        0.60      6.88 o 
   4  27   2        2.89        5.79      9.18 o 
   5  27   2       38.63       48.95      6.76 o 
   6  27   2       28.56       32.26      6.34 o 
  -5  28   2       22.33       25.17      7.75 o 
  -4  28   2      201.17      191.43      8.57 o 
  -3  28   2       14.23       15.82      7.36 o 
  -2  28   2       93.32       87.05      7.05 o 
  -1  28   2       43.86       49.86      7.09 o 
   0  28   2        2.10        4.43      7.06 o 
   1  28   2       25.27       31.31      9.50 o 
   2  28   2       84.56       92.47      7.11 o 
   3  28   2       39.66       41.64      6.78 o 
   4  28   2      245.94      266.25      9.57 o 
   5  28   2       48.42       51.55      6.72 o 
  -3  29   2      132.65      171.13      9.47 o 
  -2  29   2       35.12       42.43      8.17 o 
  -1  29   2        7.20        7.00      7.91 o 
   0  29   2      154.95      160.18      7.94 o 
   1  29   2      102.03       97.77      9.52 o 
   2  29   2       23.05        9.39      9.43 o 
   3  29   2       19.54       20.32      7.57 o 
 -15   0   3      411.53      437.48     24.58 o 
 -13   0   3        1.33        1.10      7.58 o 
 -11   0   3      923.41      845.98     16.94 o 
  -9   0   3      176.11      192.28      5.99 o 
  -7   0   3     4612.04     4900.68     81.74 o 
  -5   0   3     1652.41     1682.24     28.75 o 
  -3   0   3     8716.11     9243.94    152.27 o 
  -1   0   3    21965.09    21100.31    560.61 o 
   1   0   3     3714.17     3328.51     56.42 o 
   3   0   3      694.99      822.26     17.28 o 
   5   0   3      293.89      333.92      7.73 o 
   7   0   3      346.54      411.68     19.08 o 
   9   0   3     2553.58     2607.18     39.74 o 
  11   0   3     2201.87     2416.05     72.60 o 
  13   0   3      190.66      154.41      8.61 o 
 -15   1   3       10.78        6.58     10.60 o 
 -14   1   3      345.75      340.46     10.98 o 
 -13   1   3        2.86       -3.90      6.55 o 
 -12   1   3      473.54      518.92      9.58 o 
 -11   1   3        2.37        2.62      3.84 o 
 -10   1   3        8.58       -3.10      3.10 o 
  -9   1   3      497.10      578.57      8.45 o 
  -8   1   3     2373.22     2482.71     30.08 o 
  -7   1   3       20.83       10.13      4.16 o 
  -6   1   3     2500.43     2507.36     30.02 o 
  -5   1   3     2877.56     3084.32     36.52 o 
  -4   1   3     1167.49     1109.95     13.62 o 
  -3   1   3     2638.47     2673.66     31.61 o 
  -2   1   3    15616.88    14789.57    483.22 o 
  -1   1   3     1230.37     1410.09     16.85 o 
   0   1   3     1371.83     1186.38     14.46 o 
   1   1   3      464.63      482.90      6.72 o 
   2   1   3    28533.77    30363.59    656.28 o 
   3   1   3    16721.10    17560.69    349.95 o 
   4   1   3      274.44      231.89      3.48 o 
   5   1   3      728.35      760.46      9.28 o 
   6   1   3     7520.65     7507.18     82.29 o 
   7   1   3     1751.21     1785.24     20.63 o 
   8   1   3       48.62       45.98      3.88 o 
   9   1   3     3018.03     2901.98     33.00 o 
  10   1   3      881.69      766.50     10.33 o 
  11   1   3      111.39      131.25      5.59 o 
  12   1   3       89.90       78.73      9.63 o 
  13   1   3      372.69      330.02      8.12 o 
  14   1   3       45.75       66.73      6.39 o 
 -15   2   3      174.41      166.76     11.29 o 
 -14   2   3      111.86      117.89      7.83 o 
 -13   2   3      147.83      140.53      6.46 o 
 -12   2   3      873.89      832.65     13.50 o 
 -11   2   3     2002.83     2047.35     25.69 o 
 -10   2   3        5.52       15.44      3.16 o 
  -9   2   3     2652.86     2774.99     33.61 o 
  -8   2   3     6381.59     6896.52     80.93 o 
  -7   2   3     2551.32     2862.69     34.32 o 
  -6   2   3     2017.47     2274.29     27.36 o 
  -5   2   3     3939.91     3784.43     44.64 o 
  -4   2   3       10.15        9.09      1.35 o 
  -3   2   3     1551.46     1518.53     24.11 o 
  -2   2   3    21229.70    20443.55    718.50 o 
  -1   2   3     3762.60     3788.11     44.52 o 
   0   2   3     8065.97     7809.17     91.36 o 
   1   2   3        0.09       -1.64      1.64 o 
   2   2   3      712.52      721.30      9.16 o 
   3   2   3    11918.23    12199.14    141.92 o 
   4   2   3    10406.66    10693.85    124.39 o 
   5   2   3     2804.17     2647.81     29.61 o 
   6   2   3       10.52       17.65      2.38 o 
   7   2   3      160.13      195.62      4.03 o 
   8   2   3      384.68      357.47      5.58 o 
   9   2   3       85.90       69.62      3.72 o 
  10   2   3        0.67       -1.82      3.36 o 
  11   2   3       76.72       78.52      3.95 o 
  12   2   3      191.54      203.22      6.71 o 
  13   2   3        2.44        3.41      5.90 o 
  14   2   3      127.35      122.41      7.56 o 
 -15   3   3        2.10       22.29      7.78 o 
 -14   3   3       40.11       67.51      7.58 o 
 -13   3   3      146.25      133.65      6.36 o 
 -12   3   3     1318.34     1210.53     20.67 o 
 -11   3   3     1126.45     1128.67     16.83 o 
 -10   3   3      119.09      127.00      3.83 o 
  -9   3   3        0.09       -2.17      4.03 o 
  -8   3   3       28.81       39.36      3.00 o 
  -7   3   3      925.69      839.86     11.00 o 
  -6   3   3     2370.92     2490.07     29.88 o 
  -5   3   3     4835.77     4713.67     55.41 o 
  -4   3   3      997.05      987.73     13.32 o 
  -3   3   3        7.72       10.99      1.74 o 
  -2   3   3    20493.17    19690.00    570.40 o 
  -1   3   3    56232.25    51503.85   2837.24 o 
   0   3   3     8017.32     8367.62     98.06 o 
   1   3   3      386.36      372.61      5.47 o 
   2   3   3      683.30      760.18      9.53 o 
   3   3   3        0.10        2.20      1.75 o 
   4   3   3      208.33      159.89      2.99 o 
   5   3   3      559.50      486.61      6.85 o 
   6   3   3     4513.56     4569.06     53.99 o 
   7   3   3      567.68      593.11      7.84 o 
   8   3   3      279.85      278.79      4.77 o 
   9   3   3     1692.66     1684.94     19.91 o 
  10   3   3       76.92       91.25      3.66 o 
  11   3   3      268.11      249.19      5.63 o 
  12   3   3      428.42      440.24      9.56 o 
  13   3   3        1.72        2.97      9.27 o 
  14   3   3       69.68      105.22     10.35 o 
 -15   4   3       39.39       68.55      7.31 o 
 -14   4   3       33.19       35.17      5.13 o 
 -13   4   3       86.42      104.44      7.17 o 
 -12   4   3        0.02       -5.99      5.99 o 
 -11   4   3      217.80      229.65      6.96 o 
 -10   4   3        1.78       11.44      3.43 o 
  -9   4   3     2031.35     1911.31     23.70 o 
  -8   4   3     1024.35      980.48     12.80 o 
  -7   4   3     4652.52     5057.44     59.68 o 
  -6   4   3     3899.70     4080.42     48.24 o 
  -5   4   3      792.33      982.85     12.32 o 
  -4   4   3       98.48      101.68      3.98 o 
  -3   4   3       16.73       29.10      1.47 o 
  -2   4   3      168.01      168.43      2.93 o 
  -1   4   3    13442.06    13813.91    151.06 o 
   0   4   3    51215.10    52900.02    938.60 o 
   1   4   3    10812.66    10958.17    127.95 o 
   2   4   3    20727.24    20043.56    309.80 o 
   3   4   3      245.50      304.44      4.42 o 
   4   4   3        6.17        8.56      1.94 o 
   5   4   3     1582.59     1628.04     19.93 o 
   6   4   3      114.12      141.01      3.23 o 
   7   4   3       40.37       27.06      2.69 o 
   8   4   3      396.91      388.34      6.32 o 
   9   4   3      279.61      287.58      5.60 o 
  10   4   3     1635.78     1487.80     17.99 o 
  11   4   3      680.14      662.13     10.96 o 
  12   4   3      349.98      348.67      9.65 o 
  13   4   3        4.48        2.71      6.06 o 
  14   4   3        1.19        9.89     10.13 o 
 -15   5   3       20.09       38.98      8.23 o 
 -14   5   3      240.68      227.44      6.68 o 
 -13   5   3      723.99      657.15     11.88 o 
 -12   5   3       10.09       33.20      5.59 o 
 -11   5   3      284.49      333.77      9.27 o 
 -10   5   3     1912.58     1776.50     24.83 o 
  -9   5   3      974.08      952.38     12.64 o 
  -8   5   3       93.25       97.54      3.70 o 
  -7   5   3     4953.78     5048.68     59.52 o 
  -6   5   3     3463.53     3606.93     42.80 o 
  -5   5   3     1164.64     1100.38     20.35 o 
  -4   5   3     1154.40     1176.51     14.78 o 
  -3   5   3      163.67      204.86      3.27 o 
  -2   5   3      467.75      473.38      5.77 o 
  -1   5   3    17439.98    17956.87    233.20 o 
   0   5   3     4091.34     4288.52     50.35 o 
   1   5   3     8022.30     8601.68    100.36 o 
   2   5   3       56.40       74.87      2.30 o 
   3   5   3     1493.02     1396.97     17.03 o 
   4   5   3     4026.60     4042.65     47.71 o 
   5   5   3     5600.74     5668.31     66.42 o 
   6   5   3      156.98      120.88      3.08 o 
   7   5   3     2975.42     2955.55     35.57 o 
   8   5   3      321.83      309.28      5.49 o 
   9   5   3      222.22      211.31      8.62 o 
  10   5   3     1386.82     1450.43     20.47 o 
  11   5   3      169.91      191.37      5.29 o 
  12   5   3      699.19      791.33     20.02 o 
  13   5   3      117.60      126.45      6.97 o 
  14   5   3       49.86       44.16      8.69 o 
 -15   6   3        7.57       15.10      8.75 o 
 -14   6   3        0.02        3.89      6.24 o 
 -13   6   3      233.25      218.80      6.54 o 
 -12   6   3       83.49       68.34      4.42 o 
 -11   6   3     2462.94     2420.24     34.15 o 
 -10   6   3      215.49      178.99      7.37 o 
  -9   6   3        0.83       -0.15      5.47 o 
  -8   6   3      482.00      510.30      6.89 o 
  -7   6   3      647.71      646.59      8.21 o 
  -6   6   3      423.13      596.82      7.54 o 
  -5   6   3      148.23      178.51      2.88 o 
  -4   6   3     1890.70     1839.49     22.72 o 
  -3   6   3      794.40      718.85      9.34 o 
  -2   6   3      208.72      222.20      3.53 o 
  -1   6   3     5855.89     5922.30     69.26 o 
   0   6   3      367.84      285.97      4.04 o 
   1   6   3     1575.53     1705.94     20.44 o 
   2   6   3     1777.65     1634.78     19.73 o 
   3   6   3      134.63       99.08      2.49 o 
   4   6   3        1.09        9.73      2.16 o 
   5   6   3     1501.76     1555.96     19.15 o 
   6   6   3      752.28      790.16     10.51 o 
   7   6   3     1520.96     1544.22     19.33 o 
   8   6   3      356.96      362.98      6.09 o 
   9   6   3     5253.50     5134.57     60.94 o 
  10   6   3     1554.80     1549.39     21.71 o 
  11   6   3       93.41       95.18      5.00 o 
  12   6   3       43.79       38.90      5.84 o 
  13   6   3       72.56       71.36      8.74 o 
  14   6   3       12.03        4.66     10.51 o 
 -15   7   3       31.36       33.62      5.93 o 
 -14   7   3       95.49       92.41      9.15 o 
 -13   7   3      646.68      546.44     11.42 o 
 -12   7   3        5.60        5.73      4.71 o 
 -11   7   3       37.02       67.91      6.00 o 
 -10   7   3     2040.25     1889.98     27.05 o 
  -9   7   3      890.71      914.82     14.22 o 
  -8   7   3      214.28      210.88      3.79 o 
  -7   7   3       11.00       13.54      4.62 o 
  -6   7   3       67.44       45.54      3.65 o 
  -5   7   3        6.97       18.97      1.89 o 
  -4   7   3     1729.90     1585.28     24.32 o 
  -3   7   3       49.30       69.49      1.95 o 
  -2   7   3     1382.00     1262.82     15.37 o 
  -1   7   3      368.12      472.03      6.23 o 
   0   7   3     4732.26     4501.25     52.82 o 
   1   7   3      601.76      450.72      6.04 o 
   2   7   3     2447.79     2461.80     29.28 o 
   3   7   3     1822.09     1987.25     23.96 o 
   4   7   3        8.84       16.98      2.24 o 
   5   7   3     1855.20     2003.89     24.35 o 
   6   7   3      113.73      126.16      3.18 o 
   7   7   3      125.20      115.74      3.27 o 
   8   7   3      231.30      221.84      4.62 o 
   9   7   3     2517.09     2381.00     29.36 o 
  10   7   3      187.32      187.99      6.02 o 
  11   7   3       53.18       80.84      4.82 o 
  12   7   3        5.29       -2.07      6.27 o 
  13   7   3       45.58       56.06      8.23 o 
  14   7   3      102.77      101.49      9.31 o 
 -15   8   3       51.78       69.90      7.20 o 
 -14   8   3       97.43       95.26      6.59 o 
 -13   8   3        9.29       -1.06      5.76 o 
 -12   8   3      132.08       93.52      4.80 o 
 -11   8   3       97.20       93.01      4.45 o 
 -10   8   3     1014.45      983.63     15.39 o 
  -9   8   3      439.34      475.25      8.74 o 
  -8   8   3      914.86      875.73     13.53 o 
  -7   8   3      647.21      701.46      9.77 o 
  -6   8   3     1460.19     1628.46     22.88 o 
  -5   8   3     1267.55     1281.06     18.16 o 
  -4   8   3       30.88       59.99      3.85 o 
  -3   8   3      959.93      946.40     11.85 o 
  -2   8   3     2349.48     2221.31     26.50 o 
  -1   8   3     1032.15      994.42     12.27 o 
   0   8   3     7143.18     6390.47     74.71 o 
   1   8   3      630.90      555.93      7.29 o 
   2   8   3      344.09      361.42      5.20 o 
   3   8   3     2314.49     2303.75     27.66 o 
   4   8   3     9867.00    10216.54    119.08 o 
   5   8   3      110.01       82.21      2.62 o 
   6   8   3     4289.73     4388.73     51.99 o 
   7   8   3      458.89      443.73      6.88 o 
   8   8   3       97.93      107.48      3.56 o 
   9   8   3      161.76      150.46      4.80 o 
  10   8   3       38.28       24.30      4.58 o 
  11   8   3        0.12       -1.55      4.56 o 
  12   8   3       79.74       85.76      6.30 o 
  13   8   3       20.89       30.75      9.60 o 
  14   8   3       41.71       47.69      9.50 o 
 -15   9   3        0.32        3.87      8.44 o 
 -14   9   3       22.25       19.40      6.75 o 
 -13   9   3      346.72      327.05      7.93 o 
 -12   9   3       19.24       26.92      4.70 o 
 -11   9   3      159.13      156.22      5.31 o 
 -10   9   3      121.79      110.48      4.54 o 
  -9   9   3       13.80        9.07      4.09 o 
  -8   9   3      413.69      438.09      8.10 o 
  -7   9   3       17.15       24.03      2.87 o 
  -6   9   3       37.97       39.34      1.73 o 
  -5   9   3    12067.42    11592.05    149.83 o 
  -4   9   3     1677.02     1668.11     20.34 o 
  -3   9   3        3.94       11.54      2.37 o 
  -2   9   3        3.98        4.21      2.00 o 
  -1   9   3     9062.32     8662.26    100.99 o 
   0   9   3      917.91      954.10     14.06 o 
   1   9   3     4336.53     4821.95     56.58 o 
   2   9   3       36.38       19.13      1.89 o 
   3   9   3        2.16       -0.47      2.00 o 
   4   9   3    11032.27    11161.30    130.04 o 
   5   9   3     2677.65     2750.43     33.05 o 
   6   9   3       12.73       21.84      2.51 o 
   7   9   3       46.98       68.78      4.35 o 
   8   9   3      385.70      369.37      6.26 o 
   9   9   3      380.43      350.58      7.07 o 
  10   9   3      437.43      413.38      8.92 o 
  11   9   3       14.66       20.66      6.83 o 
  12   9   3       23.56       30.94      5.92 o 
  13   9   3      103.58       77.13      8.23 o 
  14   9   3        9.81        2.26     18.39 o 
 -14  10   3       44.95       59.85      6.12 o 
 -13  10   3       74.95       75.61      5.12 o 
 -12  10   3       82.02       78.56      5.48 o 
 -11  10   3      393.85      349.59      7.75 o 
 -10  10   3      220.25      214.75      5.80 o 
  -9  10   3      196.97      201.25      5.56 o 
  -8  10   3      276.79      289.96      6.36 o 
  -7  10   3      111.05       97.58      3.84 o 
  -6  10   3      146.42      146.09      3.45 o 
  -5  10   3     8647.86     9304.30    119.66 o 
  -4  10   3       92.02       86.26      4.10 o 
  -3  10   3      657.48      757.74      9.72 o 
  -2  10   3     8641.05     8626.72    109.11 o 
  -1  10   3     2100.36     2459.15     29.31 o 
   0  10   3      577.92      710.79      9.18 o 
   1  10   3     6807.79     6632.29     77.51 o 
   2  10   3     7537.97     7189.88     84.08 o 
   3  10   3     4661.70     4834.92     56.95 o 
   4  10   3       63.65       30.20      2.37 o 
   5  10   3     1057.27     1122.16     14.37 o 
   6  10   3      103.84       65.05      2.81 o 
   7  10   3     1433.15     1576.91     19.88 o 
   8  10   3     2584.66     2494.52     33.73 o 
   9  10   3       18.04       25.46      4.78 o 
  10  10   3      171.69      159.25      6.51 o 
  11  10   3      578.91      609.86     14.78 o 
  12  10   3      435.41      477.73     12.46 o 
  13  10   3       71.45       57.17      8.71 o 
  14  10   3       24.26       18.03     10.94 o 
 -14  11   3       90.08      109.89      6.47 o 
 -13  11   3       77.57       82.47      6.79 o 
 -12  11   3       39.84       51.56      7.01 o 
 -11  11   3       40.49       42.54      4.36 o 
 -10  11   3       40.10       27.39      4.55 o 
  -9  11   3       15.65        7.92      4.38 o 
  -8  11   3     4877.22     4833.07     71.54 o 
  -7  11   3        0.18        1.33      7.00 o 
  -6  11   3     1015.40      964.66     15.89 o 
  -5  11   3      934.66      992.12     14.03 o 
  -4  11   3     1355.09     1291.16     17.72 o 
  -3  11   3      899.76      868.13     11.07 o 
  -2  11   3     2760.01     2618.61     31.26 o 
  -1  11   3      622.76      659.89      8.66 o 
   0  11   3      970.21      997.68     12.54 o 
   1  11   3       52.48       49.98      2.56 o 
   2  11   3     2364.60     2717.02     32.45 o 
   3  11   3        1.19        1.90      2.97 o 
   4  11   3     5760.50     6132.16     72.11 o 
   5  11   3        3.92        4.25      2.59 o 
   6  11   3      509.28      522.91      7.76 o 
   7  11   3       54.61       50.63      3.50 o 
   8  11   3       32.44       32.44      4.14 o 
   9  11   3      852.15      851.36     14.90 o 
  10  11   3       59.86       47.91      4.64 o 
  11  11   3       94.89      107.64      8.73 o 
  12  11   3      229.11      264.29     12.12 o 
  13  11   3        3.80       10.69      9.18 o 
 -14  12   3        7.86       16.19      8.31 o 
 -13  12   3       77.15       65.11      6.53 o 
 -12  12   3        8.49       20.48      8.23 o 
 -11  12   3       74.56       65.18      4.97 o 
 -10  12   3      133.65      113.78      5.26 o 
  -9  12   3      254.01      220.78      6.35 o 
  -8  12   3      263.80      241.95      6.58 o 
  -7  12   3      568.19      536.16     10.21 o 
  -6  12   3      263.06      292.30      6.84 o 
  -5  12   3      610.12      693.84     10.31 o 
  -4  12   3       39.99       46.05      5.29 o 
  -3  12   3      464.77      433.26      6.12 o 
  -2  12   3      284.10      218.40      5.06 o 
  -1  12   3     3507.90     3664.91     43.36 o 
   0  12   3       88.79      101.09      2.58 o 
   1  12   3      169.33      129.14      2.91 o 
   2  12   3      232.42      202.95      4.38 o 
   3  12   3      673.56      692.00      9.31 o 
   4  12   3      216.80      193.53      3.92 o 
   5  12   3      553.82      500.65      7.42 o 
   6  12   3      156.53      151.68      4.30 o 
   7  12   3     2967.96     2886.07     38.64 o 
   8  12   3      996.75     1067.73     15.90 o 
   9  12   3      163.29      144.46      5.54 o 
  10  12   3       15.18       29.95      6.48 o 
  11  12   3       16.07       18.32      6.20 o 
  12  12   3       71.41       89.93      7.91 o 
  13  12   3      319.07      311.36     13.07 o 
 -14  13   3        6.40        0.47     15.92 o 
 -13  13   3       49.94       37.26      8.64 o 
 -12  13   3      103.69      108.78      5.87 o 
 -11  13   3        1.02       -4.00      4.92 o 
 -10  13   3        0.70       -6.22      6.22 o 
  -9  13   3       98.56       80.59      5.70 o 
  -8  13   3       72.66       51.07      4.08 o 
  -7  13   3      118.39      121.42      5.13 o 
  -6  13   3      222.28      234.42      7.61 o 
  -5  13   3      378.16      358.62      7.37 o 
  -4  13   3        1.51        0.76      2.23 o 
  -3  13   3      938.60      990.12     12.60 o 
  -2  13   3     1202.31     1215.91     15.21 o 
  -1  13   3       87.75       78.52      2.93 o 
   0  13   3     2087.75     2229.76     26.90 o 
   1  13   3       49.41       84.28      2.52 o 
   2  13   3      376.76      387.01      5.82 o 
   3  13   3     1146.30     1184.83     15.01 o 
   4  13   3      179.92      168.44      3.77 o 
   5  13   3      941.74      977.73     14.29 o 
   6  13   3       52.29       53.19      3.52 o 
   7  13   3     3092.43     2917.35     39.16 o 
   8  13   3      407.49      375.72      7.46 o 
   9  13   3       22.09       35.37      4.44 o 
  10  13   3      600.27      601.23     13.99 o 
  11  13   3        0.22        0.71      6.32 o 
  12  13   3       59.48       62.37     10.13 o 
  13  13   3        2.15       -2.03      7.19 o 
 -13  14   3        9.52       18.41      6.09 o 
 -12  14   3        2.59        1.23      5.14 o 
 -11  14   3       40.33       41.98      5.31 o 
 -10  14   3       61.28       61.36      4.59 o 
  -9  14   3      224.95      197.54      6.04 o 
  -8  14   3      185.13      183.66      5.83 o 
  -7  14   3        0.03       -1.56      5.25 o 
  -6  14   3      397.74      360.42      7.68 o 
  -5  14   3      420.96      440.54      8.56 o 
  -4  14   3       11.88       17.55      2.52 o 
  -3  14   3      419.41      379.60      6.42 o 
  -2  14   3     2281.06     2364.57     28.51 o 
  -1  14   3      143.43      149.63      3.20 o 
   0  14   3     1153.12     1207.81     15.19 o 
   1  14   3     1621.15     1640.31     20.20 o 
   2  14   3        5.59        5.29      2.46 o 
   3  14   3      996.27     1065.41     13.70 o 
   4  14   3     5923.99     5758.53     67.95 o 
   5  14   3      814.24      771.81     11.80 o 
   6  14   3        4.09        8.83      3.72 o 
   7  14   3      493.55      514.77      9.05 o 
   8  14   3       44.07       47.47      3.91 o 
   9  14   3       24.45       37.53      6.15 o 
  10  14   3      377.57      356.70     10.38 o 
  11  14   3       97.32       80.37      6.57 o 
  12  14   3        7.39        3.31      7.52 o 
  13  14   3        4.33        8.43      8.24 o 
 -13  15   3        0.66       10.06      7.50 o 
 -12  15   3        3.95       11.47      5.93 o 
 -11  15   3       76.77       85.89      5.41 o 
 -10  15   3       28.25       23.05      5.26 o 
  -9  15   3      311.37      320.09     11.32 o 
  -8  15   3      325.50      325.46      7.79 o 
  -7  15   3     4438.89     4210.59     62.89 o 
  -6  15   3      349.13      315.80      7.19 o 
  -5  15   3      519.32      511.82      9.81 o 
  -4  15   3     1872.38     1775.94     24.19 o 
  -3  15   3      410.46      377.87      6.57 o 
  -2  15   3     1178.41     1171.26     14.86 o 
  -1  15   3      797.62      811.49     11.38 o 
   0  15   3     1521.41     1571.91     19.43 o 
   1  15   3      102.28      124.71      4.64 o 
   2  15   3     1933.89     1982.87     24.25 o 
   3  15   3      266.54      245.13      4.64 o 
   4  15   3      275.02      276.08      5.70 o 
   5  15   3      143.41      149.51      4.41 o 
   6  15   3        2.25       -0.04      3.77 o 
   7  15   3      217.49      227.50      6.10 o 
   8  15   3      216.19      225.14      6.68 o 
   9  15   3      491.69      470.67     12.34 o 
  10  15   3      134.19      139.26     12.07 o 
  11  15   3      264.57      278.00      9.65 o 
  12  15   3      198.90      199.00      8.82 o 
 -13  16   3      106.93      120.96      6.44 o 
 -12  16   3       13.20       28.43      5.57 o 
 -11  16   3      434.98      411.51      9.71 o 
 -10  16   3        0.70       -5.78      5.78 o 
  -9  16   3        0.85       -3.30      4.46 o 
  -8  16   3      511.52      471.85      9.98 o 
  -7  16   3      422.36      410.88      9.02 o 
  -6  16   3      872.70      838.95     14.80 o 
  -5  16   3      157.04      152.79      5.03 o 
  -4  16   3      760.45      766.98     13.37 o 
  -3  16   3     3650.04     3391.79     44.74 o 
  -2  16   3       33.81       46.29      2.93 o 
  -1  16   3      113.30      106.73      3.07 o 
   0  16   3      110.47      118.76      5.79 o 
   1  16   3      100.05       91.97      2.90 o 
   2  16   3        2.31        2.37      3.03 o 
   3  16   3     4195.48     4238.47     55.53 o 
   4  16   3       75.08       78.24      3.56 o 
   5  16   3       77.61       99.56      4.47 o 
   6  16   3      662.09      615.41     11.18 o 
   7  16   3       64.65       62.85      5.45 o 
   8  16   3      407.81      416.44     11.12 o 
   9  16   3     1614.56     1580.71     45.21 o 
  10  16   3      104.85       88.15      6.55 o 
  11  16   3        0.28       -5.94      6.55 o 
  12  16   3        0.50       -6.84      8.85 o 
 -13  17   3        6.08       17.94      7.06 o 
 -12  17   3        7.12        1.28      7.40 o 
 -11  17   3       20.57       36.46      5.59 o 
 -10  17   3      598.57      616.30     15.04 o 
  -9  17   3        6.75        3.31      5.03 o 
  -8  17   3      457.38      419.03      9.24 o 
  -7  17   3      234.28      225.74      6.81 o 
  -6  17   3     1684.29     1625.87     26.10 o 
  -5  17   3      317.89      301.61      7.33 o 
  -4  17   3      926.10      860.09     14.82 o 
  -3  17   3      182.60      190.33      4.81 o 
  -2  17   3      101.32      118.01      3.92 o 
  -1  17   3      525.37      552.74      7.96 o 
   0  17   3      228.31      215.37      4.22 o 
   1  17   3      126.89      102.98      3.19 o 
   2  17   3      903.77      959.87     12.69 o 
   3  17   3      164.26      157.45      5.01 o 
   4  17   3      507.42      471.75      8.25 o 
   5  17   3       59.41       47.61      3.60 o 
   6  17   3       72.18       56.69      4.28 o 
   7  17   3      843.24      864.52     13.56 o 
   8  17   3      228.89      217.87      8.16 o 
   9  17   3      695.10      683.33     15.61 o 
  10  17   3      652.07      654.25     15.58 o 
  11  17   3        0.09       -7.22      7.22 o 
  12  17   3        2.41      -10.58     10.58 o 
 -12  18   3       25.68       31.78      6.20 o 
 -11  18   3       52.03       56.12      5.38 o 
 -10  18   3       51.62       56.22      5.96 o 
  -9  18   3      368.56      374.41      8.98 o 
  -8  18   3      116.35      130.09      5.77 o 
  -7  18   3      180.54      161.81      5.95 o 
  -6  18   3      323.04      305.93      7.63 o 
  -5  18   3      562.71      560.83     10.97 o 
  -4  18   3      689.27      623.87     11.63 o 
  -3  18   3      530.53      496.72      9.81 o 
  -2  18   3     2787.64     2695.00     36.04 o 
  -1  18   3      818.62      837.65     12.51 o 
   0  18   3      913.10      799.68     10.85 o 
   1  18   3       55.50       58.00      3.01 o 
   2  18   3       77.69       78.95      3.70 o 
   3  18   3     3163.43     3062.32     40.84 o 
   4  18   3      483.18      383.32      7.36 o 
   5  18   3      105.94      104.76      4.30 o 
   6  18   3      281.35      297.83      6.58 o 
   7  18   3       26.12       34.27      5.04 o 
   8  18   3       12.48       -9.13      9.13 o 
   9  18   3      275.41      253.59     16.30 o 
  10  18   3       75.32       65.76      6.75 o 
  11  18   3        6.41       -7.90      7.90 o 
 -12  19   3       56.15       64.32      6.26 o 
 -11  19   3      300.99      273.40      8.35 o 
 -10  19   3        8.65       -1.79      5.64 o 
  -9  19   3      291.96      281.72      7.92 o 
  -8  19   3      133.88      156.28      8.10 o 
  -7  19   3      241.14      206.88      6.85 o 
  -6  19   3      211.65      202.26      6.45 o 
  -5  19   3     2353.42     2239.79     34.88 o 
  -4  19   3        8.70        9.76      4.85 o 
  -3  19   3      109.52       89.14      4.40 o 
  -2  19   3      263.10      268.60      6.24 o 
  -1  19   3      385.58      376.95      7.02 o 
   0  19   3      439.86      442.44      7.00 o 
   1  19   3      430.69      428.62      6.90 o 
   2  19   3     1613.40     1676.17     23.34 o 
   3  19   3      880.63      893.91     13.62 o 
   4  19   3      289.93      297.82      6.47 o 
   5  19   3      115.73      108.65      4.52 o 
   6  19   3      286.73      305.79      6.83 o 
   7  19   3       37.72       42.06      4.78 o 
   8  19   3      555.87      591.93     14.12 o 
   9  19   3       12.92       18.60      7.31 o 
  10  19   3        0.55       -2.47      7.21 o 
  11  19   3       44.10       49.52      7.48 o 
 -11  20   3      196.64      165.94      7.14 o 
 -10  20   3      301.67      323.11      8.97 o 
  -9  20   3      235.14      225.15      7.31 o 
  -8  20   3      512.99      508.20     10.82 o 
  -7  20   3      312.75      298.70      8.13 o 
  -6  20   3        1.38       -2.11      5.30 o 
  -5  20   3      923.62      881.12     15.74 o 
  -4  20   3      173.95      182.65      6.59 o 
  -3  20   3      141.18      137.85      5.37 o 
  -2  20   3      115.54      107.13      4.84 o 
  -1  20   3     2973.75     2912.72     38.98 o 
   0  20   3      150.45      138.99      4.34 o 
   1  20   3      101.84       85.68      3.98 o 
   2  20   3      432.67      440.81      8.11 o 
   3  20   3       99.08      104.78      4.89 o 
   4  20   3      413.82      388.88      7.61 o 
   5  20   3      840.47      881.04     13.83 o 
   6  20   3      401.52      388.09      9.02 o 
   7  20   3        0.86       -1.46      6.22 o 
   8  20   3       10.82       15.16      7.19 o 
   9  20   3        6.06       -6.55      6.55 o 
  10  20   3      169.59      166.16      8.32 o 
 -11  21   3       14.42       28.04      7.30 o 
 -10  21   3       94.63       90.50      6.17 o 
  -9  21   3       64.01       55.62      5.76 o 
  -8  21   3       16.76       38.01      6.15 o 
  -7  21   3        7.55        6.57      5.70 o 
  -6  21   3      317.34      256.73      7.44 o 
  -5  21   3        5.41       11.92      5.51 o 
  -4  21   3      183.76      161.11      6.10 o 
  -3  21   3      401.03      390.67      8.77 o 
  -2  21   3      814.57      776.61     13.94 o 
  -1  21   3       68.25       87.74      7.09 o 
   0  21   3      163.01      143.88      5.35 o 
   1  21   3        2.56       -4.38      4.38 o 
   2  21   3      828.61      815.42     12.82 o 
   3  21   3      316.70      297.76      6.62 o 
   4  21   3     1485.65     1497.40     21.52 o 
   5  21   3      593.07      614.44     10.66 o 
   6  21   3        0.57       -4.55      5.26 o 
   7  21   3      200.60      186.98      7.80 o 
   8  21   3      117.91      123.27      7.59 o 
   9  21   3        0.08       -6.21      7.07 o 
  10  21   3       15.75       21.21      7.66 o 
 -10  22   3       58.28       64.01      5.89 o 
  -9  22   3       68.59       60.42      5.69 o 
  -8  22   3      737.81      702.83     14.02 o 
  -7  22   3        1.75       -2.12      5.54 o 
  -6  22   3        0.61       -1.61      6.36 o 
  -5  22   3      729.86      690.81     13.39 o 
  -4  22   3      208.90      203.48      6.74 o 
  -3  22   3       86.34       98.66      5.03 o 
  -2  22   3      577.86      540.87     10.75 o 
  -1  22   3        5.52        1.66      4.42 o 
   0  22   3      429.91      414.85      9.02 o 
   1  22   3      333.33      333.58      7.91 o 
   2  22   3      327.90      336.39      8.07 o 
   3  22   3        6.95       -2.64      4.23 o 
   4  22   3     1159.59     1188.83     17.75 o 
   5  22   3       58.76       60.45      4.96 o 
   6  22   3        0.01        0.04      5.16 o 
   7  22   3      729.63      808.26     21.86 o 
   8  22   3      109.17      114.40      7.73 o 
   9  22   3       24.96       13.29      7.75 o 
 -10  23   3      115.01      122.39      6.76 o 
  -9  23   3       83.16       87.58      6.17 o 
  -8  23   3      312.52      301.59      8.60 o 
  -7  23   3      186.43      179.84      6.67 o 
  -6  23   3        2.90        9.06      5.43 o 
  -5  23   3       65.17       48.98      4.95 o 
  -4  23   3      386.85      345.26      8.43 o 
  -3  23   3       60.93       50.04      4.70 o 
  -2  23   3      650.03      676.53     12.78 o 
  -1  23   3       35.90       24.72      6.09 o 
   0  23   3      645.74      591.12     11.54 o 
   1  23   3       93.38       77.61      4.91 o 
   2  23   3      286.82      243.67      7.03 o 
   3  23   3       33.98       47.57      4.15 o 
   4  23   3      404.27      413.74      9.41 o 
   5  23   3        5.30        7.93      5.73 o 
   6  23   3      121.68      119.16      6.15 o 
   7  23   3      124.50      133.08      7.85 o 
   8  23   3        1.07        2.69      9.32 o 
   9  23   3       18.72        2.89      9.18 o 
  -9  24   3      184.40      189.11      9.11 o 
  -8  24   3       98.56       98.21      6.01 o 
  -7  24   3        7.26       15.71      5.84 o 
  -6  24   3       94.89      107.11      5.87 o 
  -5  24   3      374.33      331.27      8.63 o 
  -4  24   3       77.97       69.64      5.11 o 
  -3  24   3      612.80      589.92     11.82 o 
  -2  24   3        4.25       12.49      6.07 o 
  -1  24   3       11.77       -1.30      5.77 o 
   0  24   3        0.03       -2.05      5.83 o 
   1  24   3      172.58      166.06      6.12 o 
   2  24   3        1.25       -3.51      4.97 o 
   3  24   3       11.66       24.43      4.74 o 
   4  24   3        2.46       13.09      5.59 o 
   5  24   3       85.98       97.30      5.82 o 
   6  24   3      362.74      314.73     10.21 o 
   7  24   3        0.07       -3.94      6.96 o 
   8  24   3       16.96        6.84      7.63 o 
  -8  25   3       21.33       14.41      6.58 o 
  -7  25   3       27.43       28.58      6.46 o 
  -6  25   3       44.87       41.87      5.90 o 
  -5  25   3      311.84      311.19      8.51 o 
  -4  25   3       60.66       59.84      5.17 o 
  -3  25   3      393.15      398.17     14.97 o 
  -2  25   3      719.48      714.20     16.28 o 
  -1  25   3       29.77       26.19      6.75 o 
   0  25   3       49.58       42.55      5.86 o 
   1  25   3      220.21      214.07      6.85 o 
   2  25   3       44.82       47.07      5.51 o 
   3  25   3       99.85       95.04      5.48 o 
   4  25   3      449.44      456.84     10.32 o 
   5  25   3        9.99        1.91      8.95 o 
   6  25   3        3.34       17.25      8.68 o 
   7  25   3      142.28      140.85      9.77 o 
  -7  26   3       32.98       14.16      6.27 o 
  -6  26   3       19.39       18.51      6.38 o 
  -5  26   3        4.93        4.17      5.85 o 
  -4  26   3       65.75       77.08      5.44 o 
  -3  26   3      101.10      109.24      6.89 o 
  -2  26   3        2.29       -0.76      6.15 o 
  -1  26   3      124.63      137.96      7.59 o 
   0  26   3        2.99        5.60      6.50 o 
   1  26   3       58.25       53.85      6.82 o 
   2  26   3      415.50      372.99      9.17 o 
   3  26   3       78.25       76.16      7.55 o 
   4  26   3       30.60       42.10      6.02 o 
   5  26   3       46.81       42.35      6.38 o 
   6  26   3      277.42      267.52      9.79 o 
  -6  27   3        9.79       12.10      8.76 o 
  -5  27   3       16.03       14.64      6.25 o 
  -4  27   3      152.94      159.97      7.86 o 
  -3  27   3      253.07      252.48      9.15 o 
  -2  27   3        0.33       -5.85      7.02 o 
  -1  27   3       22.97       22.30      7.38 o 
   0  27   3       37.50       36.55      7.33 o 
   1  27   3       13.61       17.60      7.05 o 
   2  27   3      266.06      267.87      7.79 o 
   3  27   3       23.88       29.72      9.86 o 
   4  27   3        0.65       -1.73      6.73 o 
   5  27   3       12.62        3.77      9.08 o 
  -5  28   3      105.23       82.85      7.23 o 
  -4  28   3        0.93        0.30      7.09 o 
  -3  28   3      238.98      211.72      9.18 o 
  -2  28   3        0.29       -6.60      6.60 o 
  -1  28   3        3.09       -6.42     12.47 o 
   0  28   3        0.21       -6.67      6.67 o 
   1  28   3       75.64       65.23     10.62 o 
   2  28   3       11.58       21.24      9.39 o 
   3  28   3      290.60      314.72     10.30 o 
   4  28   3       15.89       21.50      8.00 o 
  -3  29   3        0.25        1.08      7.13 o 
  -2  29   3        0.13       -7.52      7.52 o 
  -1  29   3       38.86       36.31      8.30 o 
   0  29   3      109.15      130.92      7.95 o 
   1  29   3        0.55       -8.91      8.91 o 
   2  29   3      187.53      216.56     11.64 o 
 -14   0   4      415.73      409.82     22.43 o 
 -12   0   4      220.00      187.18      9.53 o 
 -10   0   4      235.82      178.68      6.21 o 
  -8   0   4     1000.22      959.26     17.72 o 
  -6   0   4     7042.02     7562.49    124.91 o 
  -4   0   4      314.59      264.82      5.48 o 
  -2   0   4     1628.75     1639.85     27.67 o 
   0   0   4     4360.22     4272.78    168.91 o 
   2   0   4    44369.85    46964.41   1998.56 o 
   4   0   4     4250.80     4366.32     72.78 o 
   6   0   4     3263.76     3292.47     48.97 o 
   8   0   4     1102.93     1133.07     18.29 o 
  10   0   4     2595.63     2661.55     55.33 o 
  12   0   4     1434.15     1327.36     30.23 o 
  14   0   4       68.24       66.97      8.28 o 
 -15   1   4       13.93       16.37     10.56 o 
 -14   1   4        9.58       26.15      7.41 o 
 -13   1   4      362.54      300.88     10.02 o 
 -12   1   4      178.66      170.29      5.42 o 
 -11   1   4       81.14       77.96      4.34 o 
 -10   1   4      398.33      354.22      6.17 o 
  -9   1   4      277.08      267.03      4.96 o 
  -8   1   4       11.66       24.20      2.66 o 
  -7   1   4      779.57      815.49     10.71 o 
  -6   1   4     1783.91     1827.18     22.19 o 
  -5   1   4     5444.50     5774.61     67.60 o 
  -4   1   4      212.83      184.49      2.96 o 
  -3   1   4     1155.83     1020.25     12.50 o 
  -2   1   4    17541.45    16663.49    555.42 o 
  -1   1   4    54829.07    54584.38   1874.95 o 
   0   1   4      227.37      236.98      4.74 o 
   1   1   4    62737.33    66782.80   2386.92 o 
   2   1   4       31.05       20.75      3.37 o 
   3   1   4      683.15      660.34      8.50 o 
   4   1   4     1756.91     1994.58     22.48 o 
   5   1   4      274.30      353.76      4.95 o 
   6   1   4      317.65      349.94      4.81 o 
   7   1   4     2699.82     2656.38     28.31 o 
   8   1   4      224.62      210.28      4.33 o 
   9   1   4      178.63      158.57      6.05 o 
  10   1   4      750.87      680.49     14.19 o 
  11   1   4     1245.25     1246.20     20.01 o 
  12   1   4      156.76      174.19      6.14 o 
  13   1   4      422.13      466.68     10.07 o 
  14   1   4      103.91      105.86      7.08 o 
 -15   2   4       44.84       51.54      9.62 o 
 -14   2   4      208.05      202.89     12.79 o 
 -13   2   4      231.82      254.12     10.08 o 
 -12   2   4      171.80      159.83      5.29 o 
 -11   2   4      162.65      141.66      5.06 o 
 -10   2   4       19.23       15.15      3.44 o 
  -9   2   4        0.41       -3.07      3.07 o 
  -8   2   4      836.72      832.16     11.09 o 
  -7   2   4      730.42      688.08      9.25 o 
  -6   2   4     2403.87     2430.04     29.17 o 
  -5   2   4     2058.13     2077.67     24.95 o 
  -4   2   4      338.97      332.08      5.31 o 
  -3   2   4     9894.67     9496.76    144.40 o 
  -2   2   4     8141.72     8241.91    109.49 o 
  -1   2   4    22633.65    22253.14    401.55 o 
   0   2   4      191.57      175.80      2.84 o 
   1   2   4     5170.52     5376.76     63.96 o 
   2   2   4    16739.95    17841.58    225.06 o 
   3   2   4     1745.29     1694.23     20.60 o 
   4   2   4      888.83      846.44     10.86 o 
   5   2   4     6708.96     7092.98     83.14 o 
   6   2   4     7279.49     7593.95     88.93 o 
   7   2   4      436.36      391.21      6.24 o 
   8   2   4       15.92       29.34      2.63 o 
   9   2   4     2986.24     2902.41     33.05 o 
  10   2   4      918.98      893.01     15.51 o 
  11   2   4        9.10       11.47      8.03 o 
  12   2   4       64.26       51.19      5.97 o 
  13   2   4        4.26        8.06      6.33 o 
  14   2   4        0.04       -2.28     11.41 o 
 -15   3   4        0.18       -2.83      9.41 o 
 -14   3   4       20.64       24.52      6.44 o 
 -13   3   4        4.99        9.21      5.57 o 
 -12   3   4      137.62      115.83      5.88 o 
 -11   3   4       32.92       35.44      4.76 o 
 -10   3   4     1035.48     1013.35     15.17 o 
  -9   3   4        8.45       12.29      2.94 o 
  -8   3   4      103.95       68.43      2.74 o 
  -7   3   4      161.25      251.11      4.35 o 
  -6   3   4       32.21       21.47      1.81 o 
  -5   3   4     3756.81     3595.71     42.56 o 
  -4   3   4     7186.55     7241.34     91.70 o 
  -3   3   4       30.88       30.48      2.77 o 
  -2   3   4    13335.62    12754.78    185.31 o 
  -1   3   4      957.13      938.19     11.49 o 
   0   3   4       48.72       51.08      2.61 o 
   1   3   4    56685.37    56867.10   1579.17 o 
   2   3   4      206.90      249.69      4.78 o 
   3   3   4     2025.05     2144.06     25.83 o 
   4   3   4      925.58      941.49     12.00 o 
   5   3   4      341.42      303.96      4.90 o 
   6   3   4      879.24      971.66     12.65 o 
   7   3   4       94.98      114.68      3.21 o 
   8   3   4     1508.13     1545.75     19.59 o 
   9   3   4      222.04      233.94      5.63 o 
  10   3   4       16.34       18.11      3.88 o 
  11   3   4     1900.59     1849.32     28.43 o 
  12   3   4      599.43      585.26     11.57 o 
  13   3   4      354.30      372.55     12.82 o 
  14   3   4      234.34      293.54      9.49 o 
 -15   4   4      182.95      195.63      7.35 o 
 -14   4   4       10.34        8.84      8.56 o 
 -13   4   4       14.09        9.60      5.60 o 
 -12   4   4      694.83      677.19     13.13 o 
 -11   4   4      278.84      259.12      7.19 o 
 -10   4   4       20.82       17.85      3.80 o 
  -9   4   4     2639.79     2394.53     29.25 o 
  -8   4   4        8.47        7.99      2.80 o 
  -7   4   4      288.91      350.45      5.44 o 
  -6   4   4      311.23      308.63      4.96 o 
  -5   4   4     1480.70     1542.03     21.59 o 
  -4   4   4      875.77      950.08     14.43 o 
  -3   4   4     4889.57     4972.45     58.94 o 
  -2   4   4        0.67        3.01      2.55 o 
  -1   4   4       33.43       36.75      2.07 o 
   0   4   4     3112.72     3362.23     39.63 o 
   1   4   4     7948.13     8360.27    105.72 o 
   2   4   4      173.49      145.74      9.77 o 
   3   4   4     1663.65     1628.59     19.80 o 
   4   4   4      489.81      558.63      7.61 o 
   5   4   4      649.95      729.79      9.72 o 
   6   4   4        0.08        7.47      2.60 o 
   7   4   4        0.32        3.70      2.43 o 
   8   4   4     3041.19     2966.59     35.96 o 
   9   4   4      186.94      209.98      5.30 o 
  10   4   4      405.54      332.43      6.90 o 
  11   4   4      294.24      296.22      9.66 o 
  12   4   4      225.35      250.56      8.41 o 
  13   4   4       57.29       63.86      6.67 o 
  14   4   4       13.08       37.12     15.49 o 
 -15   5   4       30.16       61.33      6.92 o 
 -14   5   4       13.90       38.48      8.43 o 
 -13   5   4       15.77       32.66      4.88 o 
 -12   5   4      116.99      110.62      5.65 o 
 -11   5   4       33.64       29.57      4.69 o 
 -10   5   4     1371.80     1304.06     21.48 o 
  -9   5   4      139.03      136.38      4.10 o 
  -8   5   4        9.93       19.96      2.38 o 
  -7   5   4       50.16       50.35      2.31 o 
  -6   5   4     6102.19     6666.78     86.35 o 
  -5   5   4      655.96      532.54      8.07 o 
  -4   5   4     6729.57     6981.45     90.10 o 
  -3   5   4       62.87       76.79      2.54 o 
  -2   5   4    15509.26    15274.84    255.04 o 
  -1   5   4     7445.08     7536.33     82.43 o 
   0   5   4      180.25      191.72      7.66 o 
   1   5   4     9436.53     8950.57    104.54 o 
   2   5   4     9062.14     9487.13    110.81 o 
   3   5   4      346.39      377.47      5.43 o 
   4   5   4      234.72      184.75      3.45 o 
   5   5   4     1167.71      955.61     12.35 o 
   6   5   4     3438.60     3746.62     44.60 o 
   7   5   4       39.08       34.81      2.64 o 
   8   5   4        3.93        8.99      6.32 o 
   9   5   4      199.30      152.17      5.59 o 
  10   5   4      233.74      240.15      5.88 o 
  11   5   4       20.34       24.34      5.81 o 
  12   5   4      238.13      247.64      8.74 o 
  13   5   4      640.20      653.83     17.94 o 
  14   5   4      123.71      111.76      9.20 o 
 -15   6   4        4.53        5.10      8.12 o 
 -14   6   4      154.73      128.47      5.58 o 
 -13   6   4       17.50       36.44      5.18 o 
 -12   6   4      220.11      238.68      6.43 o 
 -11   6   4      289.23      262.99      6.54 o 
 -10   6   4       69.76       73.31      5.36 o 
  -9   6   4       89.23       96.89      3.88 o 
  -8   6   4       44.37       37.16      2.84 o 
  -7   6   4     2508.49     2481.58     35.52 o 
  -6   6   4     1423.89     1302.29     19.76 o 
  -5   6   4        3.02        7.78      2.63 o 
  -4   6   4      731.87      696.88      9.27 o 
  -3   6   4     8722.73     9432.33    137.82 o 
  -2   6   4    10223.74    10577.84    132.72 o 
  -1   6   4      459.42      436.05      5.89 o 
   0   6   4     4202.56     4018.84     47.27 o 
   1   6   4      704.41      663.58      8.62 o 
   2   6   4    17400.77    17428.05    253.37 o 
   3   6   4     5947.25     6580.71     77.14 o 
   4   6   4      219.13      306.26      4.83 o 
   5   6   4      131.92      150.11      3.29 o 
   6   6   4        7.60       20.75      2.46 o 
   7   6   4       46.06       44.96      2.63 o 
   8   6   4      677.12      670.16      9.63 o 
   9   6   4       88.66       95.71      4.14 o 
  10   6   4      583.26      566.83      9.71 o 
  11   6   4      194.41      238.71      8.10 o 
  12   6   4       19.70       31.14      6.73 o 
  13   6   4       37.66       55.83      6.31 o 
  14   6   4      431.25      435.13     35.13 o 
 -15   7   4        5.88       13.17     10.70 o 
 -14   7   4        3.31       13.40      5.57 o 
 -13   7   4       44.67       57.10      4.94 o 
 -12   7   4      239.77      247.83      6.62 o 
 -11   7   4      191.94      206.02      5.96 o 
 -10   7   4       81.36       71.41      4.13 o 
  -9   7   4      120.76      105.95      7.09 o 
  -8   7   4      129.76      145.12      3.59 o 
  -7   7   4      197.37      207.75      4.10 o 
  -6   7   4     1161.31     1109.90     14.47 o 
  -5   7   4       32.22       26.28      1.91 o 
  -4   7   4       32.03       11.18      2.39 o 
  -3   7   4    12121.94    12226.02    183.03 o 
  -2   7   4    33249.95    34062.03   1097.45 o 
  -1   7   4     3040.16     3406.78     40.19 o 
   0   7   4      988.35     1027.50     12.73 o 
   1   7   4    14131.01    14298.82    166.34 o 
   2   7   4     2248.95     2289.95     27.43 o 
   3   7   4      255.25      210.74      3.69 o 
   4   7   4     2305.18     2643.73     31.74 o 
   5   7   4     1008.20      954.82     12.39 o 
   6   7   4     1112.59     1145.73     14.74 o 
   7   7   4      383.40      364.76      6.11 o 
   8   7   4      275.48      320.81      5.82 o 
   9   7   4       42.83       35.75      4.14 o 
  10   7   4      311.11      259.55      6.87 o 
  11   7   4      329.83      383.35     12.30 o 
  12   7   4      137.01      152.16     11.68 o 
  13   7   4        4.99       -8.98      8.98 o 
  14   7   4       18.40       17.98     17.59 o 
 -15   8   4      191.09      217.08      7.39 o 
 -14   8   4      319.38      349.32      8.57 o 
 -13   8   4       92.27       91.85      5.04 o 
 -12   8   4       60.17       75.84      4.72 o 
 -11   8   4      532.71      486.68      9.38 o 
 -10   8   4      204.17      205.14      5.58 o 
  -9   8   4      386.24      421.04      8.46 o 
  -8   8   4       10.83       16.91      3.52 o 
  -7   8   4     1165.22     1199.65     15.65 o 
  -6   8   4     1272.91     1131.54     14.74 o 
  -5   8   4       15.42       44.26      3.62 o 
  -4   8   4      164.70      203.24      3.72 o 
  -3   8   4       14.85       14.21      1.45 o 
  -2   8   4     1499.62     1552.50     18.82 o 
  -1   8   4      139.78      208.96      3.41 o 
   0   8   4     4316.06     4148.52     48.82 o 
   1   8   4     2376.36     2612.60     31.12 o 
   2   8   4        2.78        5.66      1.91 o 
   3   8   4      433.46      376.29      5.63 o 
   4   8   4     1002.61     1066.43     14.14 o 
   5   8   4        6.18       21.63      2.37 o 
   6   8   4       36.53       39.32      2.53 o 
   7   8   4     4087.80     4039.78     48.23 o 
   8   8   4      142.63      144.07      4.71 o 
   9   8   4     1316.24     1288.29     18.51 o 
  10   8   4        0.41       -1.57      4.45 o 
  11   8   4       15.94        7.87      4.96 o 
  12   8   4        0.22       -4.62      6.44 o 
  13   8   4      105.75       96.47     12.26 o 
  14   8   4        3.24       -8.90      9.87 o 
 -15   9   4        1.16       25.19      7.29 o 
 -14   9   4      129.80      135.93      6.46 o 
 -13   9   4      169.04      171.49      6.01 o 
 -12   9   4      654.32      617.74     11.36 o 
 -11   9   4       79.91       99.25      4.87 o 
 -10   9   4     1044.61      984.48     15.47 o 
  -9   9   4     1451.67     1457.77     21.39 o 
  -8   9   4      142.62      135.06      4.57 o 
  -7   9   4       17.68       22.75      2.98 o 
  -6   9   4     4459.05     4669.46     62.46 o 
  -5   9   4     4655.66     4730.12     57.05 o 
  -4   9   4       41.55       36.05      2.30 o 
  -3   9   4      951.11      816.06     10.40 o 
  -2   9   4     7056.71     7044.66     82.41 o 
  -1   9   4     1011.57      898.47     11.31 o 
   0   9   4      196.92      124.45      2.73 o 
   1   9   4    13795.84    13927.71    161.98 o 
   2   9   4     5204.06     5484.90     64.37 o 
   3   9   4      106.29       98.12      3.10 o 
   4   9   4       79.42       93.79      2.84 o 
   5   9   4      555.77      540.51      7.78 o 
   6   9   4      251.00      253.47      4.80 o 
   7   9   4     3436.80     3408.17     41.01 o 
   8   9   4       31.12       36.96      3.81 o 
   9   9   4     1093.98     1066.25     17.79 o 
  10   9   4      146.46      160.61      5.91 o 
  11   9   4      198.68      236.06      6.94 o 
  12   9   4      142.80      127.45      9.89 o 
  13   9   4      165.52      160.69     11.55 o 
 -14  10   4      169.77      188.30      6.52 o 
 -13  10   4        5.05       13.18      5.32 o 
 -12  10   4        0.00        8.87      4.80 o 
 -11  10   4      268.24      259.51      7.62 o 
 -10  10   4      547.39      539.24      9.83 o 
  -9  10   4      831.18      817.10     13.21 o 
  -8  10   4     2402.31     2319.77     32.36 o 
  -7  10   4      158.50      173.08      4.58 o 
  -6  10   4       45.84       73.24      4.89 o 
  -5  10   4      986.74      965.02     14.36 o 
  -4  10   4       24.33       19.04      1.68 o 
  -3  10   4     1234.37     1224.96     15.14 o 
  -2  10   4      231.76      248.43      4.01 o 
  -1  10   4      339.45      296.85      4.62 o 
   0  10   4     1749.82     1905.41     23.01 o 
   1  10   4      202.06      264.92      4.67 o 
   2  10   4     4508.27     4373.43     51.58 o 
   3  10   4      414.47      471.55      6.79 o 
   4  10   4      243.06      234.23      4.32 o 
   5  10   4     3915.00     3778.35     45.09 o 
   6  10   4     1007.94      904.21     12.13 o 
   7  10   4      660.26      654.51      9.54 o 
   8  10   4       28.89       37.82      4.98 o 
   9  10   4      710.86      630.55     13.37 o 
  10  10   4      112.27      113.75      5.30 o 
  11  10   4      109.58      111.15      6.02 o 
  12  10   4      457.22      467.16     15.74 o 
  13  10   4       47.27       51.43      9.63 o 
 -14  11   4        1.07       20.22      5.64 o 
 -13  11   4       55.82       67.16      5.01 o 
 -12  11   4      605.20      582.56     10.99 o 
 -11  11   4      493.49      438.01      8.84 o 
 -10  11   4      416.79      434.29      8.63 o 
  -9  11   4      129.93      130.73      4.91 o 
  -8  11   4       12.33       21.74      7.62 o 
  -7  11   4       70.83       62.30      3.78 o 
  -6  11   4       32.36       38.94      3.16 o 
  -5  11   4     1604.95     1567.51     21.47 o 
  -4  11   4        1.12       14.25      1.78 o 
  -3  11   4      132.03      125.24      2.74 o 
  -2  11   4     3745.48     3805.49     45.00 o 
  -1  11   4    13824.72    15043.40    196.00 o 
   0  11   4      105.85       87.05      2.80 o 
   1  11   4     4231.16     4189.13     49.48 o 
   2  11   4     1270.58     1232.74     15.45 o 
   3  11   4     2835.46     2977.59     35.64 o 
   4  11   4       24.46       30.90      2.68 o 
   5  11   4     2303.46     2436.07     29.64 o 
   6  11   4      488.75      495.66      7.65 o 
   7  11   4     2233.73     2261.37     30.80 o 
   8  11   4     1102.40     1076.41     17.93 o 
   9  11   4       68.25       57.79      5.07 o 
  10  11   4      356.90      341.09      8.28 o 
  11  11   4      276.97      269.81      9.16 o 
  12  11   4       16.26       29.14      9.91 o 
  13  11   4       48.13       47.96      8.85 o 
 -14  12   4      496.99      507.87     11.75 o 
 -13  12   4       16.85       23.06      7.24 o 
 -12  12   4      249.82      244.42      7.67 o 
 -11  12   4        3.21       -2.56      5.74 o 
 -10  12   4       31.73       39.50      4.43 o 
  -9  12   4        1.35        5.40      4.46 o 
  -8  12   4      544.01      512.04     10.24 o 
  -7  12   4      557.25      507.79      9.79 o 
  -6  12   4      271.42      280.92      6.44 o 
  -5  12   4        9.18       20.80      4.63 o 
  -4  12   4      689.22      682.05      9.00 o 
  -3  12   4      530.16      562.99      7.66 o 
  -2  12   4     2692.01     2848.39     34.00 o 
  -1  12   4     1279.80     1357.89     16.83 o 
   0  12   4      977.34      870.54     11.23 o 
   1  12   4      771.86      849.16     11.04 o 
   2  12   4     1784.78     1810.93     22.13 o 
   3  12   4       77.71       93.99      2.85 o 
   4  12   4      151.29      131.46      3.34 o 
   5  12   4     1076.49     1098.04     14.31 o 
   6  12   4     5748.13     5802.34     75.56 o 
   7  12   4      171.87      125.02      4.54 o 
   8  12   4       93.26      113.68      5.29 o 
   9  12   4     1529.47     1468.62     23.62 o 
  10  12   4       14.24       29.67      5.46 o 
  11  12   4       62.60       58.16      6.32 o 
  12  12   4      355.37      337.38     18.08 o 
  13  12   4       82.79       84.90      9.04 o 
 -14  13   4      136.83      175.94      8.69 o 
 -13  13   4      423.44      383.90      9.64 o 
 -12  13   4        0.23       -6.23      6.23 o 
 -11  13   4        6.64        2.79      6.23 o 
 -10  13   4      284.40      248.51      7.03 o 
  -9  13   4       49.38       39.74      4.32 o 
  -8  13   4      257.23      212.29      6.30 o 
  -7  13   4     1366.53     1338.05     21.69 o 
  -6  13   4       17.98       28.07      3.27 o 
  -5  13   4     1432.65     1418.15     25.61 o 
  -4  13   4       35.04       68.91      2.64 o 
  -3  13   4      108.70       95.54      2.56 o 
  -2  13   4      752.97      752.09      9.92 o 
  -1  13   4     1028.21     1016.92     12.98 o 
   0  13   4     1232.19     1246.61     15.64 o 
   1  13   4     6045.81     6716.58     78.67 o 
   2  13   4      895.62      927.39     12.05 o 
   3  13   4      509.74      508.63      7.39 o 
   4  13   4     1852.52     1874.40     23.15 o 
   5  13   4      831.99      845.27     11.49 o 
   6  13   4     1275.55     1330.05     18.98 o 
   7  13   4      183.24      182.86      6.22 o 
   8  13   4      626.22      606.57     11.70 o 
   9  13   4       41.79       50.76      4.99 o 
  10  13   4     1283.06     1324.27     25.88 o 
  11  13   4       83.20       79.90      6.61 o 
  12  13   4       31.50       38.20      8.91 o 
  13  13   4       99.88      124.67     10.62 o 
 -13  14   4       95.00      121.68      6.11 o 
 -12  14   4       32.68       44.65      4.77 o 
 -11  14   4      995.81      959.02     17.34 o 
 -10  14   4        0.03       -4.45      8.96 o 
  -9  14   4      174.14      179.96      6.69 o 
  -8  14   4      598.05      569.48     11.12 o 
  -7  14   4     2012.42     1911.49     29.94 o 
  -6  14   4     1903.95     1788.96     27.99 o 
  -5  14   4       15.40       17.66      3.39 o 
  -4  14   4        0.35        4.98      3.92 o 
  -3  14   4      629.48      719.01      9.57 o 
  -2  14   4      904.82     1001.24     12.85 o 
  -1  14   4      708.95      813.41     10.71 o 
   0  14   4       19.73       29.15      2.30 o 
   1  14   4     1361.38     1440.25     17.96 o 
   2  14   4      105.81      108.11      3.23 o 
   3  14   4       18.88       22.87      2.84 o 
   4  14   4      214.11      272.82      5.05 o 
   5  14   4       24.99       14.89      3.52 o 
   6  14   4     1800.15     1710.84     23.84 o 
   7  14   4      807.00      812.89     14.35 o 
   8  14   4     1232.19     1226.97     20.24 o 
   9  14   4      104.83      118.83      5.73 o 
  10  14   4      348.18      348.34     10.28 o 
  11  14   4       68.22       61.17      6.69 o 
  12  14   4      111.28      101.57      7.54 o 
 -13  15   4       98.54      104.85      7.43 o 
 -12  15   4        8.82       19.93      5.28 o 
 -11  15   4        0.73       -2.38      6.45 o 
 -10  15   4        0.96        4.04      4.88 o 
  -9  15   4      141.99      125.22      5.21 o 
  -8  15   4      435.98      429.00      9.26 o 
  -7  15   4       13.51       27.44      4.29 o 
  -6  15   4        1.45        3.66      6.14 o 
  -5  15   4      142.63      152.20      4.97 o 
  -4  15   4      657.47      604.59     11.00 o 
  -3  15   4      105.15       99.02      3.31 o 
  -2  15   4      100.14      132.38      3.16 o 
  -1  15   4      211.83      271.74      4.63 o 
   0  15   4      343.43      302.10      5.05 o 
   1  15   4      871.70      878.01     11.59 o 
   2  15   4       42.64       63.53      2.83 o 
   3  15   4      503.02      540.37      7.88 o 
   4  15   4       46.02       42.76      3.37 o 
   5  15   4     2614.17     2590.51     34.91 o 
   6  15   4       96.22       93.27      6.98 o 
   7  15   4       14.26       12.43      5.03 o 
   8  15   4      230.75      231.23      6.94 o 
   9  15   4      144.78      154.90      7.47 o 
  10  15   4       35.78       43.98      6.98 o 
  11  15   4      173.46      157.89      8.30 o 
  12  15   4       53.94       57.67      6.83 o 
 -13  16   4       31.62       53.85      5.98 o 
 -12  16   4      215.81      256.90      8.06 o 
 -11  16   4       15.44       16.07      5.47 o 
 -10  16   4       18.11       22.69      4.85 o 
  -9  16   4       84.12       95.46      5.52 o 
  -8  16   4       34.31       38.13      4.19 o 
  -7  16   4     1663.39     1649.18     26.42 o 
  -6  16   4     2394.22     2298.97     35.53 o 
  -5  16   4      506.26      466.15      9.35 o 
  -4  16   4      708.01      746.03     13.16 o 
  -3  16   4       93.20       94.27      3.39 o 
  -2  16   4      102.42       77.65      2.96 o 
  -1  16   4        0.74        2.98      2.52 o 
   0  16   4       74.56       68.93      2.80 o 
   1  16   4       69.53       66.75      2.85 o 
   2  16   4      107.99      102.02      3.25 o 
   3  16   4      267.15      280.37      5.20 o 
   4  16   4     1790.92     1768.44     24.47 o 
   5  16   4       28.79       26.28      3.99 o 
   6  16   4     2183.97     2130.53     29.32 o 
   7  16   4       25.13       36.62      4.52 o 
   8  16   4        1.64        5.05      5.19 o 
   9  16   4      272.31      238.53      8.90 o 
  10  16   4        0.03       -4.78      6.71 o 
  11  16   4        2.25       -8.72      8.72 o 
  12  16   4        0.09       -7.62      7.62 o 
 -12  17   4       26.28       30.09      6.35 o 
 -11  17   4      106.89      110.75      5.66 o 
 -10  17   4       72.30       64.66      5.11 o 
  -9  17   4        5.93       -2.64      4.69 o 
  -8  17   4      395.68      402.83      9.04 o 
  -7  17   4        1.01        2.56      6.45 o 
  -6  17   4      112.15      117.66      5.28 o 
  -5  17   4     1143.75     1060.69     17.85 o 
  -4  17   4     1157.73     1148.56     18.97 o 
  -3  17   4       99.91      118.94      4.63 o 
  -2  17   4       21.98       33.44      3.18 o 
  -1  17   4       15.37       24.21      2.78 o 
   0  17   4       17.71       10.74      2.85 o 
   1  17   4      725.25      775.02     10.62 o 
   2  17   4      251.57      258.19      4.96 o 
   3  17   4      535.12      518.60      8.85 o 
   4  17   4      247.11      249.66      5.77 o 
   5  17   4      148.22      142.72      4.75 o 
   6  17   4      604.72      573.71      9.88 o 
   7  17   4       75.01       76.22      5.02 o 
   8  17   4        2.89        5.69      8.63 o 
   9  17   4       24.35       16.03      7.35 o 
  10  17   4      254.66      228.30      9.32 o 
  11  17   4      130.53      153.38      8.26 o 
 -12  18   4      150.74      134.87      6.56 o 
 -11  18   4       20.81       30.52      5.60 o 
 -10  18   4       21.10       27.82      4.85 o 
  -9  18   4        2.82       12.40      5.24 o 
  -8  18   4      139.88      120.61      6.45 o 
  -7  18   4      617.44      606.51     11.94 o 
  -6  18   4       15.23       27.64      5.26 o 
  -5  18   4      441.79      441.52      9.57 o 
  -4  18   4      423.34      413.19      8.84 o 
  -3  18   4      445.68      408.62      8.59 o 
  -2  18   4       19.35       24.73      3.52 o 
  -1  18   4      158.17      170.62      4.50 o 
   0  18   4      130.75      150.93      4.28 o 
   1  18   4     1342.01     1352.66     17.29 o 
   2  18   4     1358.30     1285.70     18.41 o 
   3  18   4       95.67       92.01      4.19 o 
   4  18   4      106.90      114.67      4.52 o 
   5  18   4      135.45      128.16      4.65 o 
   6  18   4       19.41       24.85      5.11 o 
   7  18   4     1002.90     1038.35     20.46 o 
   8  18   4      126.62      137.38      7.01 o 
   9  18   4       17.25       25.06      7.62 o 
  10  18   4      110.00      109.45      7.78 o 
  11  18   4       61.72       75.24      7.16 o 
 -12  19   4       28.83       37.06      6.40 o 
 -11  19   4       72.27       74.23      8.72 o 
 -10  19   4       46.89       35.97      5.45 o 
  -9  19   4       55.84       53.04      4.83 o 
  -8  19   4      391.35      415.88      9.45 o 
  -7  19   4      128.01      109.34      5.45 o 
  -6  19   4      557.56      577.05     11.60 o 
  -5  19   4     2169.06     2171.00     39.80 o 
  -4  19   4        6.90        4.67      4.95 o 
  -3  19   4       72.00       69.58      4.33 o 
  -2  19   4       15.39       21.79      5.69 o 
  -1  19   4        3.90        9.01      3.69 o 
   0  19   4     1775.66     1715.18     21.51 o 
   1  19   4     4043.10     4008.45     47.96 o 
   2  19   4      165.85      172.83      5.11 o 
   3  19   4      528.87      556.12      9.57 o 
   4  19   4       27.93       40.74      4.09 o 
   5  19   4      799.56      729.76     11.94 o 
   6  19   4      100.30       77.62      5.23 o 
   7  19   4       32.14       40.59      6.01 o 
   8  19   4       21.60       26.44      7.44 o 
   9  19   4       19.53       30.07      7.47 o 
  10  19   4       99.48       94.75      7.51 o 
  11  19   4       36.76       42.75      7.17 o 
 -11  20   4        1.05        2.85      6.87 o 
 -10  20   4        0.60        2.54      6.00 o 
  -9  20   4       82.19       84.75      5.35 o 
  -8  20   4      135.86      129.38      5.91 o 
  -7  20   4      638.89      591.42     11.92 o 
  -6  20   4        9.53        4.78      5.64 o 
  -5  20   4      360.72      380.36      8.93 o 
  -4  20   4      726.01      716.87     13.33 o 
  -3  20   4      300.82      290.17      7.27 o 
  -2  20   4       11.33       16.83      4.42 o 
  -1  20   4      225.60      194.46      5.09 o 
   0  20   4      120.98      136.07      4.41 o 
   1  20   4      781.84      704.29     11.29 o 
   2  20   4      399.42      383.18      7.48 o 
   3  20   4      106.97      126.73      4.76 o 
   4  20   4      889.95      803.51     12.85 o 
   5  20   4      144.84      134.60      5.10 o 
   6  20   4      102.26       93.93      5.48 o 
   7  20   4       36.24       49.48      6.25 o 
   8  20   4       39.92       47.84      6.23 o 
   9  20   4      234.37      218.13      9.22 o 
  10  20   4        5.69        4.42      8.19 o 
 -11  21   4      189.66      188.40      7.41 o 
 -10  21   4       91.68       90.55      5.92 o 
  -9  21   4      112.46      126.39      6.28 o 
  -8  21   4       15.19       13.25      5.35 o 
  -7  21   4       26.17       33.52      4.76 o 
  -6  21   4      121.00      101.24      5.60 o 
  -5  21   4     1056.97     1020.15     17.83 o 
  -4  21   4      534.27      529.52     10.92 o 
  -3  21   4     1151.87     1132.01     19.15 o 
  -2  21   4       17.03       21.56      5.04 o 
  -1  21   4        0.35        0.89      5.32 o 
   0  21   4      202.23      198.62      6.06 o 
   1  21   4      151.59      126.56      5.21 o 
   2  21   4        8.04        4.27      3.97 o 
   3  21   4      345.44      319.53      7.04 o 
   4  21   4       12.23       19.85      4.95 o 
   5  21   4      516.44      539.12      9.79 o 
   6  21   4      102.65       87.20      6.87 o 
   7  21   4      479.26      497.74     13.02 o 
   8  21   4        1.21        6.53     12.69 o 
   9  21   4        8.01       -2.59      7.22 o 
  10  21   4       18.57        6.43      8.04 o 
 -10  22   4       30.63       44.83      6.74 o 
  -9  22   4       78.66       69.63      5.61 o 
  -8  22   4      508.95      510.02     11.24 o 
  -7  22   4       85.90      101.91      5.78 o 
  -6  22   4        0.14       -2.07      5.39 o 
  -5  22   4      725.78      694.02     13.43 o 
  -4  22   4      380.67      349.59      8.47 o 
  -3  22   4      149.98      164.15      6.12 o 
  -2  22   4      420.79      375.59      8.60 o 
  -1  22   4       62.62       62.97      4.59 o 
   0  22   4     1179.16     1129.62     18.99 o 
   1  22   4      211.43      239.67      6.76 o 
   2  22   4       21.66       30.73      6.14 o 
   3  22   4       24.23       35.60      4.98 o 
   4  22   4      171.45      165.21      5.47 o 
   5  22   4       30.80       45.71      4.86 o 
   6  22   4       23.43       23.61      7.27 o 
   7  22   4      322.11      314.62     10.32 o 
   8  22   4      164.97      170.06      8.44 o 
   9  22   4        8.27        6.98      8.29 o 
 -10  23   4       49.27       60.69      6.14 o 
  -9  23   4        0.05        1.77      6.19 o 
  -8  23   4      182.35      171.46      7.04 o 
  -7  23   4      137.30      126.49      6.29 o 
  -6  23   4        6.34        5.26      5.56 o 
  -5  23   4      144.04      154.01      6.09 o 
  -4  23   4       18.51       32.46      5.51 o 
  -3  23   4       67.11       65.43      4.93 o 
  -2  23   4       36.32       39.89      4.58 o 
  -1  23   4      431.32      443.00     11.42 o 
   0  23   4        9.02       23.47      6.22 o 
   1  23   4        0.32       -3.86      4.56 o 
   2  23   4       45.97       59.38      4.77 o 
   3  23   4      295.78      283.30      6.73 o 
   4  23   4       73.78       58.11      4.42 o 
   5  23   4      540.73      572.13     13.84 o 
   6  23   4      413.20      437.23     13.97 o 
   7  23   4      121.40      144.05     13.80 o 
   8  23   4      173.79      180.35      8.63 o 
  -9  24   4       77.19       78.12      7.10 o 
  -8  24   4       69.16       76.27      5.95 o 
  -7  24   4       12.12       26.14      6.10 o 
  -6  24   4       19.90       24.35      6.62 o 
  -5  24   4       26.94       20.01      5.27 o 
  -4  24   4      176.29      154.24      6.14 o 
  -3  24   4      111.60      112.59      5.66 o 
  -2  24   4       13.59        1.44      5.92 o 
  -1  24   4        6.63        6.43      6.35 o 
   0  24   4      509.19      497.15     12.56 o 
   1  24   4       11.95       22.26      5.27 o 
   2  24   4       48.93       49.65      4.75 o 
   3  24   4       18.91       18.08      5.53 o 
   4  24   4      133.54      139.48      5.44 o 
   5  24   4       14.27       37.26     11.55 o 
   6  24   4       79.00       85.46      9.89 o 
   7  24   4        5.85       -7.36      7.36 o 
   8  24   4        0.57       -5.82      8.08 o 
  -8  25   4       14.99       19.99      6.52 o 
  -7  25   4      187.37      202.89      7.40 o 
  -6  25   4      166.43      154.78      6.86 o 
  -5  25   4       12.31        9.01      5.58 o 
  -4  25   4      148.93      154.32      6.25 o 
  -3  25   4        2.09       -1.33      5.28 o 
  -2  25   4      287.77      274.03      9.16 o 
  -1  25   4      360.28      344.83     10.33 o 
   0  25   4      317.54      311.37      9.75 o 
   1  25   4      118.42      122.65      7.13 o 
   2  25   4       20.96       23.83      5.30 o 
   3  25   4      409.65      469.61     10.37 o 
   4  25   4      202.08      203.23      8.31 o 
   5  25   4       19.27       40.44      7.89 o 
   6  25   4       19.80       16.18     12.07 o 
   7  25   4        0.04       -7.80      7.80 o 
  -7  26   4      252.33      253.51      8.30 o 
  -6  26   4      438.51      447.58     10.47 o 
  -5  26   4       11.88       13.06      5.83 o 
  -4  26   4       80.75       75.98      5.47 o 
  -3  26   4       11.50        2.03      7.15 o 
  -2  26   4       25.39       27.46      6.87 o 
  -1  26   4      204.34      191.19      8.12 o 
   0  26   4       83.49       86.72      6.81 o 
   1  26   4       71.46       60.74      6.16 o 
   2  26   4      316.13      327.61     10.07 o 
   3  26   4       30.81       32.34      5.85 o 
   4  26   4      435.88      489.44     15.97 o 
   5  26   4        5.21        1.23      7.20 o 
   6  26   4       96.86      104.57      7.41 o 
  -6  27   4      140.95      160.46      7.13 o 
  -5  27   4       75.89       66.00      5.63 o 
  -4  27   4      136.26      166.54      8.22 o 
  -3  27   4       94.92       83.97      7.92 o 
  -2  27   4      172.24      208.16      8.49 o 
  -1  27   4       29.41       26.34      6.97 o 
   0  27   4        6.87        9.22      6.87 o 
   1  27   4      120.96      110.08      7.46 o 
   2  27   4        1.65        3.17      6.77 o 
   3  27   4       26.21       20.16      7.44 o 
   4  27   4       21.66       32.18      9.21 o 
   5  27   4       96.64       75.89      8.58 o 
  -5  28   4        0.15       -6.85      7.21 o 
  -4  28   4        5.81        7.41      7.75 o 
  -3  28   4        0.11       -6.62      6.62 o 
  -2  28   4       36.56       49.55      7.07 o 
  -1  28   4       36.24       20.46      7.02 o 
   0  28   4       40.10       51.47      7.32 o 
   1  28   4       54.13       57.64      7.10 o 
   2  28   4       73.02       88.40      7.80 o 
   3  28   4      105.60       88.93     16.79 o 
  -2  29   4       62.85       56.27      6.79 o 
  -1  29   4        3.48       -8.43      8.43 o 
   0  29   4       34.68       42.95      7.34 o 
   1  29   4      143.62      150.17      8.09 o 
 -15   0   5      442.67      467.35     25.09 o 
 -13   0   5     2006.91     1971.29     48.27 o 
 -11   0   5     1202.84     1128.36     27.40 o 
  -9   0   5      838.26      823.94     15.90 o 
  -7   0   5      344.02      402.61      8.53 o 
  -5   0   5       13.12       16.95      2.63 o 
  -3   0   5      697.70      784.94     13.86 o 
  -1   0   5     6670.03     5618.76    143.95 o 
   1   0   5    27864.26    29118.13    746.92 o 
   3   0   5      951.94      973.25     30.08 o 
   5   0   5     8078.60     8630.97    142.58 o 
   7   0   5      202.36      219.46      5.97 o 
   9   0   5     1844.87     1857.20     39.81 o 
  11   0   5      211.74      222.57      9.51 o 
  13   0   5      231.60      236.10     10.59 o 
 -15   1   5       17.64       28.96     12.43 o 
 -14   1   5        2.33       -8.28      8.28 o 
 -13   1   5      230.41      224.42      8.80 o 
 -12   1   5      588.60      529.99     11.28 o 
 -11   1   5      635.22      658.74     12.10 o 
 -10   1   5       60.10       63.99      3.43 o 
  -9   1   5      177.11      178.84      4.37 o 
  -8   1   5      677.81      690.97      9.54 o 
  -7   1   5      779.08      812.38     10.71 o 
  -6   1   5       96.03       66.43      2.18 o 
  -5   1   5     3453.00     3335.47     39.52 o 
  -4   1   5      286.30      260.14      4.73 o 
  -3   1   5      267.38      257.34      4.56 o 
  -2   1   5    11616.26    10772.61    152.33 o 
  -1   1   5     6194.10     6061.67     71.96 o 
   0   1   5    14641.10    14339.37    301.28 o 
   1   1   5     5994.10     6002.64     95.38 o 
   2   1   5        1.70        3.71      1.66 o 
   3   1   5    15564.76    16267.45    204.91 o 
   4   1   5     2689.33     2574.81     30.85 o 
   5   1   5      256.75      242.69      4.16 o 
   6   1   5      548.89      581.82      7.56 o 
   7   1   5      300.46      278.77      4.50 o 
   8   1   5      682.94      676.85     10.52 o 
   9   1   5      215.70      257.78      6.75 o 
  10   1   5     1121.81     1062.47     17.50 o 
  11   1   5      289.99      273.84      7.35 o 
  12   1   5       77.02       73.54      5.48 o 
  13   1   5      106.26       81.86      5.77 o 
  14   1   5      271.96      269.06      9.03 o 
 -15   2   5       74.58       77.55     16.51 o 
 -14   2   5      176.89      178.63      8.41 o 
 -13   2   5      158.55      123.15      7.16 o 
 -12   2   5      398.81      350.94      8.70 o 
 -11   2   5       99.74      122.92      4.89 o 
 -10   2   5     1787.88     1693.02     23.77 o 
  -9   2   5     4862.28     4900.94     58.15 o 
  -8   2   5       98.56       97.65      5.59 o 
  -7   2   5      274.69      278.51      4.62 o 
  -6   2   5       65.18       49.69      2.09 o 
  -5   2   5    13030.30    13042.41    156.93 o 
  -4   2   5     4705.73     4461.78     52.36 o 
  -3   2   5     1074.49     1025.61     15.58 o 
  -2   2   5     7127.82     7075.31     86.38 o 
  -1   2   5     8149.58     7897.56     91.92 o 
   0   2   5      657.88      559.70      7.27 o 
   1   2   5    13493.08    14505.38    198.30 o 
   2   2   5      468.67      492.55      7.33 o 
   3   2   5     2168.16     2131.50     27.90 o 
   4   2   5     6402.68     6903.21     98.71 o 
   5   2   5     2083.75     2126.19     24.13 o 
   6   2   5     1435.39     1509.76     17.60 o 
   7   2   5      660.65      703.65      9.11 o 
   8   2   5      113.15      106.10      4.52 o 
   9   2   5     1656.81     1722.38     30.57 o 
  10   2   5      488.38      525.30     12.59 o 
  11   2   5     1640.10     1521.80     23.91 o 
  12   2   5      668.00      698.14     13.09 o 
  13   2   5        0.28        1.53      5.64 o 
  14   2   5       14.20       26.20      7.12 o 
 -15   3   5        1.42       -3.06      7.75 o 
 -14   3   5      358.71      385.45     11.67 o 
 -13   3   5      146.62      136.53      7.92 o 
 -12   3   5      322.54      308.60      8.18 o 
 -11   3   5     3392.30     3350.81     45.05 o 
 -10   3   5      316.23      296.71      6.34 o 
  -9   3   5      437.52      429.93      6.82 o 
  -8   3   5     5326.86     5523.89     65.16 o 
  -7   3   5      802.65      800.87     10.96 o 
  -6   3   5      911.33     1105.54     13.93 o 
  -5   3   5     4840.04     5100.05     59.97 o 
  -4   3   5     3037.31     2997.27     35.58 o 
  -3   3   5     1614.99     1651.21     19.96 o 
  -2   3   5    12478.04    12617.17    154.37 o 
  -1   3   5     1127.32     1184.57     14.45 o 
   0   3   5     3687.16     4089.27     52.21 o 
   1   3   5     9829.09     9786.37    114.72 o 
   2   3   5     4528.14     4640.72     66.62 o 
   3   3   5     9173.80     9700.92    122.63 o 
   4   3   5      441.61      590.81      8.93 o 
   5   3   5     6235.59     6490.35     82.75 o 
   6   3   5     1059.68     1163.13     16.36 o 
   7   3   5     2334.88     2271.65     30.31 o 
   8   3   5      910.25      849.33     12.82 o 
   9   3   5      659.09      668.59     12.22 o 
  10   3   5       45.77       51.56      4.66 o 
  11   3   5      213.28      202.21      7.58 o 
  12   3   5      101.38       92.17      5.59 o 
  13   3   5        9.33       14.32     10.71 o 
  14   3   5      100.01      110.92      9.90 o 
 -15   4   5        0.14       -9.53      9.53 o 
 -14   4   5       38.70       40.69      6.96 o 
 -13   4   5      477.31      439.40     12.46 o 
 -12   4   5        0.76       -5.80      5.96 o 
 -11   4   5      230.96      212.97      6.77 o 
 -10   4   5      172.02      154.44      4.73 o 
  -9   4   5      108.90      131.05      4.17 o 
  -8   4   5     1847.33     1983.01     24.41 o 
  -7   4   5      575.77      597.40      8.24 o 
  -6   4   5       39.66       37.82      1.88 o 
  -5   4   5     7273.14     7099.73     83.24 o 
  -4   4   5     4380.07     4280.20     50.51 o 
  -3   4   5       25.86       28.54      3.87 o 
  -2   4   5     3568.32     3615.87     42.63 o 
  -1   4   5      108.64      110.68      2.49 o 
   0   4   5    11248.18    11503.52    133.37 o 
   1   4   5        0.42       -1.65      1.65 o 
   2   4   5    17959.71    18979.55    275.87 o 
   3   4   5     5161.39     5598.31     71.42 o 
   4   4   5     9579.44     9519.90    111.42 o 
   5   4   5     1328.02     1281.89     16.20 o 
   6   4   5      406.67      391.08      6.15 o 
   7   4   5       10.45        5.30      2.65 o 
   8   4   5      451.82      398.81      7.34 o 
   9   4   5     3307.17     3156.61     46.18 o 
  10   4   5       29.94       38.40      4.81 o 
  11   4   5       37.48       46.06      5.24 o 
  12   4   5      165.48      179.25      7.72 o 
  13   4   5       28.23       36.24      6.49 o 
  14   4   5        6.11       30.83      7.18 o 
 -15   5   5        3.80       25.37      7.25 o 
 -14   5   5        1.49       -5.50      7.00 o 
 -13   5   5       97.87      113.82      6.04 o 
 -12   5   5       20.52       36.64      5.36 o 
 -11   5   5      118.77      107.41      5.39 o 
 -10   5   5      638.61      552.09     10.92 o 
  -9   5   5      223.45      209.11      5.03 o 
  -8   5   5      142.07      156.06      4.12 o 
  -7   5   5      190.49      218.08      3.95 o 
  -6   5   5      981.56      917.86     14.02 o 
  -5   5   5       42.65       24.16      2.44 o 
  -4   5   5     1116.03     1211.29     16.63 o 
  -3   5   5    13693.32    13702.91    171.97 o 
  -2   5   5     1560.84     1584.40     17.92 o 
  -1   5   5    33367.40    32651.59    564.97 o 
   0   5   5     2924.96     2748.31     32.62 o 
   1   5   5     2962.01     3166.41     37.51 o 
   2   5   5    13314.46    13362.41    156.12 o 
   3   5   5     1434.75     1552.27     19.09 o 
   4   5   5      678.84      599.50      8.28 o 
   5   5   5      189.57      224.21      4.16 o 
   6   5   5      225.87      280.64      4.95 o 
   7   5   5      246.19      248.56      5.39 o 
   8   5   5     1219.70     1135.40     16.47 o 
   9   5   5       28.35       33.15      4.41 o 
  10   5   5      137.69      158.47      5.97 o 
  11   5   5       42.10       46.69      5.88 o 
  12   5   5       15.60       16.13      6.96 o 
  13   5   5       11.85        4.38     10.99 o 
  14   5   5      161.91      185.25     10.74 o 
 -15   6   5       38.52       48.81      8.33 o 
 -14   6   5       20.99       43.64      8.65 o 
 -13   6   5      138.83      139.57      5.52 o 
 -12   6   5       23.18       27.94      5.89 o 
 -11   6   5     1433.69     1446.20     23.92 o 
 -10   6   5       31.35       24.87      4.30 o 
  -9   6   5      345.67      346.54      6.65 o 
  -8   6   5      460.47      455.19      7.73 o 
  -7   6   5      698.50      644.56      9.93 o 
  -6   6   5     1658.79     1918.99     25.97 o 
  -5   6   5       68.71       47.24      2.73 o 
  -4   6   5     1697.70     1991.34     24.58 o 
  -3   6   5      229.47      196.83      3.08 o 
  -2   6   5     6157.48     6255.96     68.59 o 
  -1   6   5     2751.78     3048.92     36.15 o 
   0   6   5    15523.03    15878.28    192.00 o 
   1   6   5     2691.94     3023.55     35.93 o 
   2   6   5     3474.26     3684.05     43.64 o 
   3   6   5     7535.11     7508.36     88.04 o 
   4   6   5     4895.16     5356.27     63.10 o 
   5   6   5       17.05       31.49      2.94 o 
   6   6   5       11.48       12.33      2.72 o 
   7   6   5      162.44      148.92      4.36 o 
   8   6   5       67.84       79.43      3.92 o 
   9   6   5      650.03      578.08      9.83 o 
  10   6   5        1.62       -1.45      5.17 o 
  11   6   5      307.29      294.14      9.13 o 
  12   6   5       51.40       57.79      6.20 o 
  13   6   5       32.10       53.88      7.48 o 
 -15   7   5       15.15       58.88     10.33 o 
 -14   7   5      231.67      235.11      7.45 o 
 -13   7   5       56.09       56.72      4.80 o 
 -12   7   5       79.82       91.86      5.41 o 
 -11   7   5       43.91       39.91      4.34 o 
 -10   7   5      290.52      265.34      6.33 o 
  -9   7   5       69.38       63.31      5.49 o 
  -8   7   5       11.17       10.17      3.16 o 
  -7   7   5        1.79        1.73      2.70 o 
  -6   7   5        0.75       11.51      2.65 o 
  -5   7   5     6596.61     6703.20     80.15 o 
  -4   7   5     3386.74     3367.31     40.81 o 
  -3   7   5      456.87      498.66      6.37 o 
  -2   7   5      424.09      559.41      7.68 o 
  -1   7   5     8463.12     7949.41     92.78 o 
   0   7   5     9099.96     8856.48    103.36 o 
   1   7   5     4137.28     4491.30     52.88 o 
   2   7   5      870.09      854.52     12.29 o 
   3   7   5      869.20      909.70     11.76 o 
   4   7   5      101.21      141.18      3.14 o 
   5   7   5      376.27      385.25      6.01 o 
   6   7   5     1013.89     1004.28     13.24 o 
   7   7   5     3762.83     3795.97     49.48 o 
   8   7   5     1304.66     1254.94     18.02 o 
   9   7   5        0.81        5.97      4.03 o 
  10   7   5      136.99      145.84      6.77 o 
  11   7   5        0.52       -6.15      7.66 o 
  12   7   5        5.89       14.44      6.66 o 
  13   7   5       38.17       50.26      7.21 o 
 -15   8   5       19.94       19.78      8.55 o 
 -14   8   5      262.33      287.87      7.80 o 
 -13   8   5      151.60      174.22      6.10 o 
 -12   8   5      454.72      437.51     11.82 o 
 -11   8   5      809.43      760.81     12.89 o 
 -10   8   5     1344.92     1372.10     20.46 o 
  -9   8   5      342.21      345.53      7.21 o 
  -8   8   5        4.10       -4.09      4.09 o 
  -7   8   5      720.99      712.90     10.02 o 
  -6   8   5      464.42      458.51      6.91 o 
  -5   8   5       63.54       84.64      2.97 o 
  -4   8   5    14826.25    15269.24    180.94 o 
  -3   8   5     3798.30     3791.54     42.02 o 
  -2   8   5     1936.36     1974.93     23.81 o 
  -1   8   5        0.72        2.33      1.77 o 
   0   8   5     1516.31     1900.66     22.99 o 
   1   8   5     3872.69     3916.42     46.29 o 
   2   8   5     1946.54     2013.83     24.39 o 
   3   8   5      272.87      235.01      4.16 o 
   4   8   5      730.84      740.18      9.99 o 
   5   8   5      763.70      744.10     10.14 o 
   6   8   5        8.73        5.84      2.83 o 
   7   8   5      135.89      137.78      4.54 o 
   8   8   5      425.04      402.18      7.69 o 
   9   8   5      923.37      865.50     13.47 o 
  10   8   5     1128.22     1210.30     35.72 o 
  11   8   5      619.26      649.52     14.50 o 
  12   8   5      372.87      411.81     11.32 o 
  13   8   5        8.63        4.05      9.43 o 
 -15   9   5       13.78       24.31      5.77 o 
 -14   9   5       16.55        8.53      7.12 o 
 -13   9   5       41.17       39.12      5.63 o 
 -12   9   5       73.28       84.97      4.96 o 
 -11   9   5      253.53      229.03      6.66 o 
 -10   9   5      220.70      237.31      6.20 o 
  -9   9   5      934.19      905.71     15.91 o 
  -8   9   5     1292.11     1252.59     18.58 o 
  -7   9   5     3728.91     3762.56     50.86 o 
  -6   9   5     2167.84     2397.58     29.71 o 
  -5   9   5      729.59      666.53      9.31 o 
  -4   9   5     5208.86     5517.48     66.15 o 
  -3   9   5     1712.98     1758.82     21.38 o 
  -2   9   5     4684.25     4543.71     53.49 o 
  -1   9   5      581.47      603.04      8.06 o 
   0   9   5     2036.29     2198.84     26.48 o 
   1   9   5    15686.07    16351.23    190.05 o 
   2   9   5     6832.40     6723.59     78.80 o 
   3   9   5     1077.94     1198.39     15.16 o 
   4   9   5    10288.55    10742.46    125.50 o 
   5   9   5     1036.05     1044.55     13.66 o 
   6   9   5     1772.29     1872.00     23.28 o 
   7   9   5        3.66        1.96      3.75 o 
   8   9   5      132.63      119.77      5.10 o 
   9   9   5      200.39      163.32      5.97 o 
  10   9   5       40.29       63.56      6.59 o 
  11   9   5       28.38       35.30      7.19 o 
  12   9   5       20.95       44.89      6.64 o 
  13   9   5        0.52      -12.47     14.47 o 
 -14  10   5        1.38       -0.56      6.50 o 
 -13  10   5       44.27       63.14      4.88 o 
 -12  10   5        0.13        8.07      5.21 o 
 -11  10   5      587.89      563.20     10.45 o 
 -10  10   5      485.52      460.95      8.87 o 
  -9  10   5     1186.82     1130.15     17.33 o 
  -8  10   5       72.08       81.31      5.85 o 
  -7  10   5      219.99      234.67      9.19 o 
  -6  10   5       48.96       40.45      4.00 o 
  -5  10   5      531.49      598.33      9.14 o 
  -4  10   5     3152.23     3235.73     42.60 o 
  -3  10   5       35.61       39.86      2.88 o 
  -2  10   5       26.33       23.97      2.06 o 
  -1  10   5      314.64      366.26      5.50 o 
   0  10   5     5767.05     6006.64     70.45 o 
   1  10   5      673.23      776.27     10.19 o 
   2  10   5     1827.59     1963.36     23.89 o 
   3  10   5      905.80      868.43     11.44 o 
   4  10   5        5.13       12.51      2.61 o 
   5  10   5     5654.61     5699.07     67.34 o 
   6  10   5     3389.34     3210.34     42.17 o 
   7  10   5       95.73       85.33      4.16 o 
   8  10   5       19.42       15.98      4.88 o 
   9  10   5        4.19       -0.38      4.94 o 
  10  10   5      521.66      468.83     10.06 o 
  11  10   5      276.47      244.42      8.58 o 
  12  10   5      205.76      217.27     10.87 o 
  13  10   5      243.69      260.05     12.37 o 
 -14  11   5      249.51      269.58      9.58 o 
 -13  11   5       21.14       30.85      6.74 o 
 -12  11   5      500.20      475.63      9.81 o 
 -11  11   5        0.01        6.28      5.65 o 
 -10  11   5      242.20      245.17      7.02 o 
  -9  11   5      222.77      236.76      6.46 o 
  -8  11   5     4415.25     4416.23     59.76 o 
  -7  11   5     1439.41     1362.05     19.88 o 
  -6  11   5     1953.58     2052.55     31.58 o 
  -5  11   5     1461.42     1434.10     19.82 o 
  -4  11   5      505.80      476.38     11.01 o 
  -3  11   5     3259.99     3312.83     39.42 o 
  -2  11   5    15540.41    15632.25    238.00 o 
  -1  11   5      913.74      950.92     12.18 o 
   0  11   5     1329.12     1338.92     16.65 o 
   1  11   5      544.68      432.72      6.32 o 
   2  11   5      730.32      837.35     11.03 o 
   3  11   5      708.41      889.94     11.73 o 
   4  11   5      154.50      160.24      3.72 o 
   5  11   5      701.64      705.14      9.94 o 
   6  11   5      868.81      788.75     12.15 o 
   7  11   5      134.04      128.85      5.26 o 
   8  11   5     1157.39     1132.12     18.81 o 
   9  11   5        0.38       -4.96      4.96 o 
  10  11   5      338.64      304.03      8.03 o 
  11  11   5       29.57       32.27      7.16 o 
  12  11   5        0.04       -9.90      9.90 o 
  13  11   5       41.38       38.79     11.52 o 
 -14  12   5       21.96       50.38      7.36 o 
 -13  12   5       50.87       32.94      6.81 o 
 -12  12   5      324.50      342.62      8.10 o 
 -11  12   5       86.33       90.62      4.72 o 
 -10  12   5       52.51       52.20      5.46 o 
  -9  12   5     1148.90     1011.21     17.49 o 
  -8  12   5       91.46       97.50      6.52 o 
  -7  12   5        0.60        2.56      6.08 o 
  -6  12   5       76.56       79.01      7.52 o 
  -5  12   5      172.82      193.54      8.83 o 
  -4  12   5      469.77      490.37      7.82 o 
  -3  12   5     3758.81     3731.86     44.28 o 
  -2  12   5     2242.51     2327.01     28.03 o 
  -1  12   5      538.17      662.54      8.97 o 
   0  12   5      359.19      320.40      5.16 o 
   1  12   5      291.43      222.44      4.13 o 
   2  12   5     2049.83     2049.17     24.98 o 
   3  12   5      467.76      495.23      7.31 o 
   4  12   5      859.62      939.59     12.50 o 
   5  12   5      429.57      408.57      6.63 o 
   6  12   5       42.10       47.33      3.73 o 
   7  12   5      866.37      840.39     14.69 o 
   8  12   5      185.77      173.41      6.17 o 
   9  12   5       45.25       43.57      5.33 o 
  10  12   5        9.90       26.39      5.82 o 
  11  12   5       47.69       59.31      8.18 o 
  12  12   5       10.04       13.36      9.94 o 
 -14  13   5       82.70      101.18     10.37 o 
 -13  13   5       56.70       82.55      6.69 o 
 -12  13   5        0.07       11.17      9.21 o 
 -11  13   5      419.93      409.92      9.71 o 
 -10  13   5       29.34       40.18      4.68 o 
  -9  13   5      104.13      123.50      7.48 o 
  -8  13   5     1038.90      980.28     16.88 o 
  -7  13   5       51.29       36.02      4.19 o 
  -6  13   5       29.08       31.94      3.57 o 
  -5  13   5     2925.03     2829.73     42.67 o 
  -4  13   5      803.33      808.51     13.68 o 
  -3  13   5        0.10        0.34      2.35 o 
  -2  13   5      169.97      162.57      3.44 o 
  -1  13   5     3625.93     3644.78     43.30 o 
   0  13   5     2326.50     2282.69     27.64 o 
   1  13   5     1496.23     1443.29     18.03 o 
   2  13   5      362.99      366.10      5.88 o 
   3  13   5     1206.30     1214.43     15.58 o 
   4  13   5     1907.99     1877.48     23.32 o 
   5  13   5     1384.49     1370.72     17.61 o 
   6  13   5       40.46       44.65      4.28 o 
   7  13   5     1200.90     1206.32     19.79 o 
   8  13   5     1089.08     1105.09     18.61 o 
   9  13   5        9.12       10.73      9.70 o 
  10  13   5       52.78       64.80      7.63 o 
  11  13   5       37.32       47.14      8.49 o 
  12  13   5        0.14       -9.51      9.51 o 
 -13  14   5        8.77       11.74      7.92 o 
 -12  14   5        9.42       17.39      7.86 o 
 -11  14   5      565.45      545.00     11.76 o 
 -10  14   5     1336.66     1290.38     21.78 o 
  -9  14   5     1233.15     1108.72     18.96 o 
  -8  14   5      103.81       99.10      5.01 o 
  -7  14   5       29.44       38.36      4.55 o 
  -6  14   5      754.22      701.77     12.61 o 
  -5  14   5       12.29       18.27      4.29 o 
  -4  14   5     1061.89     1107.23     18.01 o 
  -3  14   5       55.72       54.20      2.35 o 
  -2  14   5      102.25      123.30      4.74 o 
  -1  14   5      396.67      443.54      6.63 o 
   0  14   5      149.76      141.21      3.45 o 
   1  14   5     1037.44     1155.99     14.79 o 
   2  14   5     1600.01     1684.26     20.93 o 
   3  14   5      611.22      610.27      8.73 o 
   4  14   5      619.67      567.19      8.43 o 
   5  14   5      941.69      996.42     14.81 o 
   6  14   5        0.98        1.60      4.88 o 
   7  14   5        0.09       -4.46      4.92 o 
   8  14   5       64.26       57.20      4.94 o 
   9  14   5       73.85       77.69      7.20 o 
  10  14   5      299.90      345.76     14.45 o 
  11  14   5       65.89       42.93      7.56 o 
  12  14   5       18.01       26.72     11.07 o 
 -13  15   5      101.15       88.01      6.16 o 
 -12  15   5        7.69        9.77      6.75 o 
 -11  15   5      611.43      567.38     11.95 o 
 -10  15   5       68.17       64.70      5.80 o 
  -9  15   5        1.92        6.93      4.74 o 
  -8  15   5      412.68      428.89      9.32 o 
  -7  15   5      941.78      808.08     14.47 o 
  -6  15   5      479.83      429.70      8.98 o 
  -5  15   5      580.21      543.96     10.34 o 
  -4  15   5     2126.75     2048.70     31.59 o 
  -3  15   5        0.08       -1.03      3.23 o 
  -2  15   5     2591.35     2520.26     30.80 o 
  -1  15   5      359.40      410.93      6.31 o 
   0  15   5       17.72       19.60      2.82 o 
   1  15   5     1712.30     1651.31     20.57 o 
   2  15   5     4165.07     4010.41     47.77 o 
   3  15   5      263.01      242.55      4.82 o 
   4  15   5      216.72      208.39      4.56 o 
   5  15   5      190.03      208.92      5.36 o 
   6  15   5       36.81       33.26      4.75 o 
   7  15   5       68.53       48.81      4.95 o 
   8  15   5       13.75        6.07      5.21 o 
   9  15   5       65.75       60.28      5.35 o 
  10  15   5       71.16       72.90      6.81 o 
  11  15   5       57.02       62.77      8.26 o 
  12  15   5        0.20        4.91     11.10 o 
 -13  16   5       83.93       92.06      6.13 o 
 -12  16   5       64.74       78.80      5.48 o 
 -11  16   5      153.88      161.69      6.62 o 
 -10  16   5      298.77      304.97      8.15 o 
  -9  16   5        1.86        6.16      4.74 o 
  -8  16   5      787.04      685.77     13.02 o 
  -7  16   5       33.96       40.35      4.32 o 
  -6  16   5      528.20      510.29     10.35 o 
  -5  16   5      120.49      115.69      4.80 o 
  -4  16   5     3748.96     3696.62     55.25 o 
  -3  16   5      333.58      334.28      7.28 o 
  -2  16   5      122.24      137.58      3.61 o 
  -1  16   5       97.05      107.13      3.29 o 
   0  16   5        2.87        4.38      2.90 o 
   1  16   5     1730.57     1738.95     21.64 o 
   2  16   5      304.73      292.11      5.38 o 
   3  16   5      399.11      401.53      6.64 o 
   4  16   5     3398.76     3308.69     44.05 o 
   5  16   5       26.87       28.61      4.56 o 
   6  16   5      158.08      181.03      6.20 o 
   7  16   5      309.16      305.85      7.76 o 
   8  16   5       42.87       45.34      5.45 o 
   9  16   5       53.91       50.75      7.51 o 
  10  16   5       36.02       50.81      6.97 o 
  11  16   5      131.48      129.10      8.00 o 
 -12  17   5       59.97       65.23      6.64 o 
 -11  17   5       56.41       59.79      5.41 o 
 -10  17   5      318.01      292.64      8.09 o 
  -9  17   5       61.25       66.92      5.76 o 
  -8  17   5      193.52      191.65      6.28 o 
  -7  17   5      544.09      601.15     11.75 o 
  -6  17   5      202.24      208.08      6.31 o 
  -5  17   5     1927.36     1780.64     28.20 o 
  -4  17   5     5313.44     4991.59     73.91 o 
  -3  17   5      133.73      109.90      4.74 o 
  -2  17   5      582.94      611.61     11.17 o 
  -1  17   5      677.76      681.46      9.53 o 
   0  17   5      585.61      598.56      8.67 o 
   1  17   5        5.89       11.70      3.36 o 
   2  17   5     4149.84     4129.83     49.29 o 
   3  17   5      449.36      442.70      8.13 o 
   4  17   5      503.35      481.43      8.66 o 
   5  17   5       44.44       38.86      4.32 o 
   6  17   5      188.42      199.54      6.54 o 
   7  17   5       76.65       89.02      5.39 o 
   8  17   5      482.88      519.14     11.18 o 
   9  17   5      279.11      285.77      9.53 o 
  10  17   5      122.95      133.35      7.93 o 
  11  17   5        0.91       -6.39      7.65 o 
 -12  18   5        6.67       15.12      8.52 o 
 -11  18   5      241.58      236.29      7.48 o 
 -10  18   5       19.09       33.54      5.53 o 
  -9  18   5      299.66      288.21      7.80 o 
  -8  18   5        4.80       -2.29      4.96 o 
  -7  18   5      327.99      309.28      7.92 o 
  -6  18   5      395.71      360.95      8.51 o 
  -5  18   5      122.92      133.82      5.56 o 
  -4  18   5     3153.95     3047.54     46.27 o 
  -3  18   5       38.81       33.51      4.07 o 
  -2  18   5       75.23       84.95      4.28 o 
  -1  18   5      168.69      160.79      6.90 o 
   0  18   5     4135.58     4057.20     48.66 o 
   1  18   5     1003.02      984.91     13.21 o 
   2  18   5      627.57      693.09     11.15 o 
   3  18   5     2542.24     2455.88     33.37 o 
   4  18   5       16.01       27.14      4.10 o 
   5  18   5      109.92       81.71      5.22 o 
   6  18   5      243.03      240.51      7.13 o 
   7  18   5       75.56       89.84      5.52 o 
   8  18   5        2.23       -0.29      5.91 o 
   9  18   5      449.67      440.26     12.16 o 
  10  18   5      182.97      158.02      8.42 o 
  11  18   5        7.92       -0.33      7.67 o 
 -12  19   5      148.01      189.71      7.37 o 
 -11  19   5       16.85       21.57      5.96 o 
 -10  19   5       20.40       22.07      5.63 o 
  -9  19   5       98.42       97.36      5.28 o 
  -8  19   5        1.82        1.31      4.93 o 
  -7  19   5       23.89       29.38      7.20 o 
  -6  19   5      267.12      233.17      7.08 o 
  -5  19   5     3075.35     2973.69     45.48 o 
  -4  19   5      188.22      209.72      9.67 o 
  -3  19   5        0.20        5.60      4.38 o 
  -2  19   5       47.85       54.55      4.18 o 
  -1  19   5     1214.92     1228.16     17.69 o 
   0  19   5        1.25        4.41      4.26 o 
   1  19   5      279.05      290.94      5.65 o 
   2  19   5      822.75      798.44     12.48 o 
   3  19   5      178.58      182.07      5.31 o 
   4  19   5      694.23      655.32     10.94 o 
   5  19   5     2169.78     2224.74     43.30 o 
   6  19   5       52.69       70.78      6.67 o 
   7  19   5        2.36        6.73      5.72 o 
   8  19   5       50.10       57.66      6.70 o 
   9  19   5       84.15       81.31      7.26 o 
  10  19   5        3.84       -7.26      7.26 o 
 -11  20   5       43.93       47.07      5.76 o 
 -10  20   5      132.96      138.96      6.29 o 
  -9  20   5      146.05      139.14      6.12 o 
  -8  20   5       16.98        8.68      5.27 o 
  -7  20   5      182.74      158.87      6.24 o 
  -6  20   5       61.88       83.75      6.03 o 
  -5  20   5      205.14      190.36      6.47 o 
  -4  20   5     4537.18     4540.36     69.47 o 
  -3  20   5     1520.32     1523.67     24.61 o 
  -2  20   5     1795.90     1732.42     27.47 o 
  -1  20   5      836.40      762.08     13.68 o 
   0  20   5      365.67      360.36      7.04 o 
   1  20   5       33.93       59.48      3.90 o 
   2  20   5      133.61      118.82      4.59 o 
   3  20   5       77.89       82.41      4.37 o 
   4  20   5      122.71      146.61      5.69 o 
   5  20   5     1155.27     1127.88     19.08 o 
   6  20   5       57.12       59.73      5.26 o 
   7  20   5       60.32       44.98      7.34 o 
   8  20   5       13.56       14.27      7.21 o 
   9  20   5        0.68       -0.17      8.38 o 
  10  20   5       44.14       51.45      8.46 o 
 -11  21   5       32.57       34.54      6.16 o 
 -10  21   5       60.11       69.88      5.64 o 
  -9  21   5       44.60       48.48      5.87 o 
  -8  21   5        9.67        7.93      5.93 o 
  -7  21   5      112.68      104.65      8.72 o 
  -6  21   5     1889.31     1867.81     30.05 o 
  -5  21   5       36.45       42.49      4.82 o 
  -4  21   5      476.10      455.26      9.91 o 
  -3  21   5      262.44      281.59      9.49 o 
  -2  21   5      216.53      218.06     12.05 o 
  -1  21   5     1245.86     1247.63     20.66 o 
   0  21   5      941.56      927.32     16.02 o 
   1  21   5      107.90       85.17      5.17 o 
   2  21   5        0.01        1.35      4.17 o 
   3  21   5      598.21      555.37      9.85 o 
   4  21   5     2270.61     2277.90     40.52 o 
   5  21   5       13.09       12.45      5.98 o 
   6  21   5       38.09       26.67      6.04 o 
   7  21   5        6.88       -6.04      7.49 o 
   8  21   5      109.89       97.33      9.60 o 
   9  21   5       12.41       -7.54      7.54 o 
 -10  22   5       41.77       46.80      6.20 o 
  -9  22   5        4.94       -0.05      6.12 o 
  -8  22   5       18.07       23.78      5.65 o 
  -7  22   5      321.44      368.81      9.21 o 
  -6  22   5       81.32       75.33      5.13 o 
  -5  22   5      484.27      455.77     10.13 o 
  -4  22   5       47.87       56.18      5.08 o 
  -3  22   5       67.63       77.66      5.06 o 
  -2  22   5     1730.55     1704.40     27.31 o 
  -1  22   5      717.75      704.57     13.27 o 
   0  22   5        0.06       -2.59      5.71 o 
   1  22   5      388.96      383.29      8.68 o 
   2  22   5       70.63       88.38      5.10 o 
   3  22   5      115.24      128.84      5.22 o 
   4  22   5       47.48       52.19      4.95 o 
   5  22   5       13.18       24.14      5.97 o 
   6  22   5        1.93       -6.92      6.92 o 
   7  22   5        2.33       -7.15      7.15 o 
   8  22   5       80.78       77.10      7.18 o 
   9  22   5        7.33        5.82      7.90 o 
  -9  23   5       51.10       51.37      6.02 o 
  -8  23   5      257.26      251.90      8.05 o 
  -7  23   5        9.50        5.95      5.53 o 
  -6  23   5      127.45      109.84      6.78 o 
  -5  23   5        8.88       12.58      5.57 o 
  -4  23   5        0.40       -1.14      5.14 o 
  -3  23   5       56.27       50.50      4.60 o 
  -2  23   5     1089.14     1088.46     18.78 o 
  -1  23   5      145.46      151.07     11.05 o 
   0  23   5        0.03       -5.46      5.46 o 
   1  23   5       16.97       11.12      5.01 o 
   2  23   5      682.39      729.35     13.66 o 
   3  23   5        7.25        7.95      4.70 o 
   4  23   5       10.70       13.23      5.79 o 
   5  23   5        0.00       -5.64      5.64 o 
   6  23   5      175.25      205.09      8.30 o 
   7  23   5      281.15      301.48     10.02 o 
   8  23   5        0.62       -7.53      7.53 o 
  -9  24   5      209.43      228.11      8.78 o 
  -8  24   5        0.14       -5.46      5.46 o 
  -7  24   5       65.85       56.54      5.41 o 
  -6  24   5      285.93      259.06      7.68 o 
  -5  24   5        1.15        4.14      5.70 o 
  -4  24   5       40.77       45.15      5.02 o 
  -3  24   5      429.46      417.09      9.61 o 
  -2  24   5       16.67       14.71      6.37 o 
  -1  24   5      112.98      106.99      6.53 o 
   0  24   5      111.89      112.84      6.54 o 
   1  24   5      453.78      447.45     11.91 o 
   2  24   5        0.77       -4.95      4.95 o 
   3  24   5      214.85      250.97      7.39 o 
   4  24   5      217.37      232.05      7.34 o 
   5  24   5       17.45       21.24      6.92 o 
   6  24   5        0.37       -7.51      7.51 o 
   7  24   5        1.23       -1.39      7.61 o 
  -8  25   5       21.22       26.32      6.75 o 
  -7  25   5       11.87        3.51      6.53 o 
  -6  25   5       25.42       32.50      6.09 o 
  -5  25   5      292.21      286.15      8.13 o 
  -4  25   5        1.07       -1.39      5.28 o 
  -3  25   5      116.71      111.56      5.75 o 
  -2  25   5        9.30       23.02      6.53 o 
  -1  25   5       22.94       32.30      6.25 o 
   0  25   5       63.92       60.76      6.18 o 
   1  25   5       56.27       55.50      6.81 o 
   2  25   5        0.87       -3.75      6.22 o 
   3  25   5       10.64       12.64      7.14 o 
   4  25   5       31.78       44.88      6.62 o 
   5  25   5       21.16       27.84      7.73 o 
   6  25   5       40.54       62.10      7.83 o 
  -7  26   5       14.01        8.07      6.04 o 
  -6  26   5       43.15       43.41      5.43 o 
  -5  26   5      363.40      352.43      9.22 o 
  -4  26   5       75.98       73.93      5.65 o 
  -3  26   5       45.79       44.65      6.34 o 
  -2  26   5        5.94       -6.42      6.42 o 
  -1  26   5      110.06      100.58      6.74 o 
   0  26   5       34.49       38.08      7.58 o 
   1  26   5      380.64      388.82     11.11 o 
   2  26   5      196.73      194.84      8.15 o 
   3  26   5      134.53      159.60      7.71 o 
   4  26   5       18.96       28.24     10.06 o 
   5  26   5        1.44        4.69      8.66 o 
  -6  27   5        4.10        4.77      6.03 o 
  -5  27   5        7.42        7.23      6.22 o 
  -4  27   5      170.07      177.96      9.15 o 
  -3  27   5      235.95      256.18      9.38 o 
  -2  27   5        3.28       -2.19      7.01 o 
  -1  27   5      102.76      114.29      7.51 o 
   0  27   5      146.21      159.12      8.21 o 
   1  27   5        9.77       17.19      7.62 o 
   2  27   5      224.02      251.55      9.44 o 
   3  27   5      160.88      168.82     10.15 o 
   4  27   5       40.84       41.27     10.57 o 
  -4  28   5       28.68       62.32      7.05 o 
  -3  28   5        6.55       10.71      7.68 o 
  -2  28   5        3.59       -6.56      6.56 o 
  -1  28   5       20.05       13.98      7.03 o 
   0  28   5        1.99       -3.52      7.56 o 
   1  28   5        1.24        0.56     11.27 o 
   2  28   5       66.87       79.73      8.18 o 
   3  28   5      140.42      141.22     14.93 o 
 -14   0   6      220.20      190.19     17.36 o 
 -12   0   6        1.92       21.46     10.33 o 
 -10   0   6     1222.52     1168.18     21.88 o 
  -8   0   6     8127.42     7913.65    131.26 o 
  -6   0   6      590.03      606.11     11.64 o 
  -4   0   6      945.58     1090.28     20.02 o 
  -2   0   6     6879.53     6780.05    205.92 o 
   0   0   6     2228.77     2390.80     57.66 o 
   2   0   6     9195.10     9341.64    154.70 o 
   4   0   6      984.09     1107.28     24.26 o 
   6   0   6     2723.40     2790.74     47.62 o 
   8   0   6       28.15       30.05      5.87 o 
  10   0   6     1142.29     1098.74     25.69 o 
  12   0   6      281.23      274.18     10.58 o 
 -15   1   6       17.05       -0.63     10.12 o 
 -14   1   6       11.14       20.78     10.86 o 
 -13   1   6        1.27       -1.14      6.70 o 
 -12   1   6      175.29      180.46      7.47 o 
 -11   1   6       23.41       49.25      5.50 o 
 -10   1   6      704.57      691.51     11.24 o 
  -9   1   6      490.15      472.00      7.27 o 
  -8   1   6       39.22       58.30      3.24 o 
  -7   1   6     2097.88     1914.51     23.44 o 
  -6   1   6      823.59      841.72     10.96 o 
  -5   1   6       52.84       75.01      2.33 o 
  -4   1   6     1628.84     1753.02     21.19 o 
  -3   1   6    10608.92    10578.05    185.52 o 
  -2   1   6    14854.15    14206.36    274.87 o 
  -1   1   6     7242.84     6801.27     79.93 o 
   0   1   6       89.21       96.86      4.73 o 
   1   1   6     2859.78     2885.60     45.24 o 
   2   1   6      606.52      479.44      7.32 o 
   3   1   6     6104.78     6256.37     79.69 o 
   4   1   6     2677.99     2791.23     40.27 o 
   5   1   6     2389.07     2225.51     29.44 o 
   6   1   6        0.58        6.59      2.81 o 
   7   1   6      679.55      730.23     12.48 o 
   8   1   6      343.63      335.62      7.45 o 
   9   1   6       22.36       22.79      4.93 o 
  10   1   6      579.59      533.49     10.54 o 
  11   1   6      547.05      561.05     11.18 o 
  12   1   6        0.69       10.13      5.66 o 
  13   1   6      107.27      119.31      5.91 o 
 -15   2   6        0.09      -10.27     11.19 o 
 -14   2   6        4.68        7.15      7.42 o 
 -13   2   6      116.29      116.89      7.35 o 
 -12   2   6        4.87       12.92      6.83 o 
 -11   2   6      332.53      376.04      7.67 o 
 -10   2   6       15.79       12.28      4.29 o 
  -9   2   6        0.56       -3.23      3.23 o 
  -8   2   6     1896.13     2058.59     25.28 o 
  -7   2   6     2605.86     2545.23     30.71 o 
  -6   2   6      450.83      381.18      5.68 o 
  -5   2   6     1321.11     1275.87     15.81 o 
  -4   2   6     5534.63     5486.78     64.32 o 
  -3   2   6     1268.25     1308.79     16.03 o 
  -2   2   6     2880.47     2603.70     30.94 o 
  -1   2   6     1622.85     1654.68     20.05 o 
   0   2   6    13335.50    12811.30    157.19 o 
   1   2   6    13602.90    13799.60    260.82 o 
   2   2   6     1892.07     1932.77     25.47 o 
   3   2   6       29.48       20.44      3.29 o 
   4   2   6      360.43      376.97      6.35 o 
   5   2   6      172.42      173.29      4.08 o 
   6   2   6       10.80       24.80      2.53 o 
   7   2   6      300.83      300.71      6.77 o 
   8   2   6      767.69      770.89     13.29 o 
   9   2   6     2271.29     2306.91     34.46 o 
  10   2   6      317.84      324.24      7.90 o 
  11   2   6      178.13      172.56      6.30 o 
  12   2   6      461.83      479.65     10.27 o 
  13   2   6      120.45      124.30      6.12 o 
 -15   3   6       25.59       12.07     11.55 o 
 -14   3   6      100.38      107.92      7.71 o 
 -13   3   6      705.56      698.68     16.82 o 
 -12   3   6      131.08      136.63      7.37 o 
 -11   3   6       42.69       43.85      4.69 o 
 -10   3   6        3.61       -3.93      3.93 o 
  -9   3   6     1423.55     1376.42     19.66 o 
  -8   3   6     1119.99     1111.16     14.39 o 
  -7   3   6        9.88       16.01      2.40 o 
  -6   3   6      312.71      273.57      4.50 o 
  -5   3   6       13.71       19.54      2.12 o 
  -4   3   6      556.88      585.43      7.99 o 
  -3   3   6     5781.62     6048.39     70.77 o 
  -2   3   6    19482.63    19174.27    402.46 o 
  -1   3   6     2836.62     3070.64     36.35 o 
   0   3   6    16345.21    16163.06    187.49 o 
   1   3   6     1487.07     1503.87     18.38 o 
   2   3   6        1.29       11.88      3.75 o 
   3   3   6     2268.92     2134.77     28.11 o 
   4   3   6     1871.81     1953.21     25.95 o 
   5   3   6     4070.86     4050.70     58.87 o 
   6   3   6      891.66      932.83     15.29 o 
   7   3   6       99.16      100.51      4.05 o 
   8   3   6      334.26      350.50      9.29 o 
   9   3   6       61.50       73.60      4.67 o 
  10   3   6        0.34       -1.70      4.56 o 
  11   3   6      284.69      257.00      7.71 o 
  12   3   6       61.43       63.81      5.18 o 
  13   3   6        5.49        7.04      6.70 o 
 -15   4   6      369.01      333.80     11.59 o 
 -14   4   6      113.03      101.02      7.80 o 
 -13   4   6       20.63       24.09      8.75 o 
 -12   4   6      923.86      945.34     17.10 o 
 -11   4   6       27.06       23.78      5.47 o 
 -10   4   6       68.86       53.52      3.71 o 
  -9   4   6     1403.15     1345.49     19.24 o 
  -8   4   6     1865.93     1938.91     26.61 o 
  -7   4   6      208.15      260.07      4.47 o 
  -6   4   6     4546.08     4458.57     52.74 o 
  -5   4   6    15294.08    15369.13    181.81 o 
  -4   4   6    11085.39    11475.54    133.61 o 
  -3   4   6     1091.71     1163.32     14.41 o 
  -2   4   6      906.16      895.91     11.32 o 
  -1   4   6       90.84      130.57      2.69 o 
   0   4   6      758.86      777.62      9.28 o 
   1   4   6      333.41      270.69      4.22 o 
   2   4   6    14082.80    14547.43    183.51 o 
   3   4   6      588.83      805.72     11.66 o 
   4   4   6     2022.84     1894.73     25.33 o 
   5   4   6     5086.57     5421.09     69.58 o 
   6   4   6      710.92      679.36     10.54 o 
   7   4   6      396.32      382.70      7.13 o 
   8   4   6     2798.85     2738.11     40.42 o 
   9   4   6      288.84      248.74      7.01 o 
  10   4   6       32.99       38.00      4.75 o 
  11   4   6      266.92      264.73      7.23 o 
  12   4   6       22.20       25.43      5.88 o 
  13   4   6      318.65      374.33     12.31 o 
 -15   5   6       55.78       64.57      8.04 o 
 -14   5   6       45.79       38.15      7.42 o 
 -13   5   6        0.07        8.33      6.61 o 
 -12   5   6        0.20       -3.80      5.17 o 
 -11   5   6        0.74        5.10      4.93 o 
 -10   5   6       68.32       63.05      4.42 o 
  -9   5   6       10.50       10.66      3.46 o 
  -8   5   6      606.54      662.36     10.41 o 
  -7   5   6       89.69       81.09      3.07 o 
  -6   5   6      637.40      631.46      8.57 o 
  -5   5   6     1050.49      942.59     21.76 o 
  -4   5   6     1772.33     1788.57     21.71 o 
  -3   5   6      790.12      750.55      9.70 o 
  -2   5   6      979.55     1121.20     15.04 o 
  -1   5   6     1632.76     1621.52     18.42 o 
   0   5   6      477.60      526.20      7.11 o 
   1   5   6       50.89       32.79      2.04 o 
   2   5   6      376.75      336.19      6.89 o 
   3   5   6     5521.27     5790.09     73.90 o 
   4   5   6      119.45      163.06      4.04 o 
   5   5   6      256.07      302.82      5.08 o 
   6   5   6     2999.11     3036.81     39.94 o 
   7   5   6       84.02       86.27      3.91 o 
   8   5   6      909.57      927.27     15.79 o 
   9   5   6     1854.23     1761.15     42.15 o 
  10   5   6      281.40      275.23      7.51 o 
  11   5   6        0.73        0.07      5.64 o 
  12   5   6        3.00       -2.14      8.26 o 
  13   5   6       18.31       36.79      7.17 o 
 -15   6   6       50.45       58.63      7.74 o 
 -14   6   6       16.44        9.82      7.67 o 
 -13   6   6       23.65       35.59      6.90 o 
 -12   6   6     1017.12      927.97     16.94 o 
 -11   6   6       87.67       68.53      5.12 o 
 -10   6   6      466.00      436.39      9.46 o 
  -9   6   6       27.47       31.70      3.17 o 
  -8   6   6      921.36      902.17     13.44 o 
  -7   6   6        8.01        9.85      2.82 o 
  -6   6   6     4255.20     4167.22     54.66 o 
  -5   6   6      531.49      648.33      9.78 o 
  -4   6   6        0.04       -2.24      2.24 o 
  -3   6   6     4080.99     4612.90     50.84 o 
  -2   6   6     5863.69     6220.79     68.17 o 
  -1   6   6      103.70      127.29      4.49 o 
   0   6   6    19415.92    20595.56    305.67 o 
   1   6   6        3.83       -0.27      1.98 o 
   2   6   6     2758.98     2940.68     35.17 o 
   3   6   6      176.78      209.13      3.78 o 
   4   6   6        0.62        0.21      4.04 o 
   5   6   6        0.32        4.57      3.47 o 
   6   6   6        9.28       12.50      3.41 o 
   7   6   6      686.08      749.73     11.74 o 
   8   6   6     1261.26     1224.02     19.91 o 
   9   6   6      382.66      359.78      9.51 o 
  10   6   6      282.06      298.00     11.42 o 
  11   6   6        0.73       -3.85      6.28 o 
  12   6   6       40.82       36.63      6.82 o 
  13   6   6       69.77       73.12      8.62 o 
 -15   7   6       80.53       76.13      7.86 o 
 -14   7   6      180.44      192.50      9.76 o 
 -13   7   6      121.84      130.35      5.45 o 
 -12   7   6       19.65       13.24      5.11 o 
 -11   7   6       83.19       71.24      4.63 o 
 -10   7   6       57.71       43.02      4.99 o 
  -9   7   6       40.08       37.52      4.38 o 
  -8   7   6      236.44      229.61      5.44 o 
  -7   7   6      540.54      546.88      9.57 o 
  -6   7   6      167.17      167.21      4.38 o 
  -5   7   6     2094.68     2151.47     26.69 o 
  -4   7   6      122.24      129.40      3.18 o 
  -3   7   6      953.39      797.75      9.66 o 
  -2   7   6     1109.39     1268.59     14.69 o 
  -1   7   6     3458.98     3645.86     47.66 o 
   0   7   6        7.79       -1.97      1.97 o 
   1   7   6    10097.27    10855.79    126.66 o 
   2   7   6     7183.86     7747.03     90.75 o 
   3   7   6       10.65       33.31      2.68 o 
   4   7   6      172.46      165.09      3.48 o 
   5   7   6      756.90      855.22     12.68 o 
   6   7   6      175.70      168.29      4.64 o 
   7   7   6     4777.81     4777.56     69.56 o 
   8   7   6      967.24      955.82     16.22 o 
   9   7   6      222.05      205.43      6.59 o 
  10   7   6      355.40      328.31      9.54 o 
  11   7   6       62.55       62.02      6.25 o 
  12   7   6        4.89       13.46      9.56 o 
  13   7   6      133.36      152.78      8.20 o 
 -15   8   6       43.74       76.24     12.69 o 
 -14   8   6       16.51       15.87      6.89 o 
 -13   8   6      178.53      177.81      6.06 o 
 -12   8   6       51.05       45.15      4.73 o 
 -11   8   6      576.93      556.68     10.38 o 
 -10   8   6      326.77      343.76      7.40 o 
  -9   8   6      109.55       96.14      4.39 o 
  -8   8   6      919.10      910.06     15.07 o 
  -7   8   6       95.46      116.85      3.39 o 
  -6   8   6      149.66      181.46      3.93 o 
  -5   8   6     2522.57     2608.63     32.11 o 
  -4   8   6     2401.01     2552.79     31.34 o 
  -3   8   6      246.10      205.50      5.08 o 
  -2   8   6     5561.75     5814.45     68.22 o 
  -1   8   6      151.82      169.21      3.28 o 
   0   8   6     1150.77     1347.03     16.72 o 
   1   8   6     2662.97     2645.98     31.74 o 
   2   8   6     1580.89     1566.87     19.35 o 
   3   8   6       18.57       25.30      2.09 o 
   4   8   6     3673.59     3891.27     46.40 o 
   5   8   6      450.69      451.26      7.78 o 
   6   8   6      796.30      770.78     11.89 o 
   7   8   6       47.76       48.57      3.83 o 
   8   8   6      690.78      652.95     10.86 o 
   9   8   6       77.66      117.27      5.32 o 
  10   8   6       88.40       80.23      6.50 o 
  11   8   6      202.52      220.09     10.45 o 
  12   8   6        0.87        7.68      8.92 o 
  13   8   6      143.58      132.06      7.83 o 
 -14   9   6        0.89        2.69      5.80 o 
 -13   9   6      236.31      268.47      7.43 o 
 -12   9   6      277.87      243.35      6.86 o 
 -11   9   6     1110.05     1093.17     17.26 o 
 -10   9   6       44.15       38.51      4.08 o 
  -9   9   6      159.23      131.02      4.73 o 
  -8   9   6        5.94        2.07      4.00 o 
  -7   9   6     2622.71     2491.69     34.50 o 
  -6   9   6      246.53      260.57      4.84 o 
  -5   9   6     2636.03     2570.22     31.70 o 
  -4   9   6     2527.41     2746.87     33.74 o 
  -3   9   6     1941.98     2121.12     25.62 o 
  -2   9   6      689.15      706.35      9.35 o 
  -1   9   6      339.18      315.95      4.99 o 
   0   9   6     5133.81     5635.03     66.27 o 
   1   9   6     4796.50     4981.00     58.70 o 
   2   9   6      336.20      330.03      5.27 o 
   3   9   6       11.65        8.20      2.53 o 
   4   9   6      486.77      457.12      6.90 o 
   5   9   6      162.78      157.55      5.09 o 
   6   9   6      558.19      554.13      9.33 o 
   7   9   6       15.12       24.92      5.44 o 
   8   9   6     1321.26     1394.21     20.01 o 
   9   9   6       41.31       47.41      5.49 o 
  10   9   6        4.66        3.70      6.57 o 
  11   9   6      190.14      188.62      7.83 o 
  12   9   6      131.29      137.43      7.77 o 
  13   9   6       17.33       25.47     10.71 o 
 -14  10   6       90.45       95.81      6.68 o 
 -13  10   6       13.43        6.97      6.97 o 
 -12  10   6      111.25      134.07      5.54 o 
 -11  10   6      143.39      141.89      5.47 o 
 -10  10   6      378.52      398.25      8.37 o 
  -9  10   6      851.74      828.91     13.54 o 
  -8  10   6        6.34        6.15      4.20 o 
  -7  10   6      391.10      353.68     14.71 o 
  -6  10   6      657.15      678.88     10.89 o 
  -5  10   6       43.01       53.41      3.08 o 
  -4  10   6      532.18      521.07      8.27 o 
  -3  10   6     3830.94     3828.85     50.15 o 
  -2  10   6     1009.82     1198.19     15.06 o 
  -1  10   6        0.30        9.17      2.67 o 
   0  10   6     2413.28     2715.66     32.59 o 
   1  10   6     3270.33     3326.24     39.68 o 
   2  10   6       23.77       35.24      5.62 o 
   3  10   6       10.60       18.40      2.44 o 
   4  10   6        6.43       12.53      2.72 o 
   5  10   6       42.77       50.95      3.60 o 
   6  10   6       75.48       62.93      3.80 o 
   7  10   6        5.02        6.36      5.07 o 
   8  10   6      196.59      200.62      6.37 o 
   9  10   6      206.21      194.80      7.54 o 
  10  10   6      102.02      126.67     10.45 o 
  11  10   6        5.03       11.14      6.99 o 
  12  10   6      344.56      404.34     11.55 o 
 -14  11   6       12.88       17.08      5.99 o 
 -13  11   6      129.40      115.71      5.66 o 
 -12  11   6      282.68      269.80      7.85 o 
 -11  11   6       85.91       89.47      4.84 o 
 -10  11   6      169.22      165.17      5.98 o 
  -9  11   6      134.66      116.46      4.88 o 
  -8  11   6      608.75      566.24     10.00 o 
  -7  11   6     6550.14     6233.95     83.16 o 
  -6  11   6      244.42      234.76      5.41 o 
  -5  11   6      201.00      196.58      4.46 o 
  -4  11   6      758.15      820.31     12.05 o 
  -3  11   6      300.52      316.19      5.08 o 
  -2  11   6      995.95     1000.36     12.84 o 
  -1  11   6    14140.31    14350.18    166.98 o 
   0  11   6     1019.41     1047.82     13.43 o 
   1  11   6       32.91       47.37      3.10 o 
   2  11   6      816.61      751.75     10.15 o 
   3  11   6     2608.70     2674.35     32.35 o 
   4  11   6       18.69       14.28      2.85 o 
   5  11   6     9104.52     9039.20    115.00 o 
   6  11   6       84.10       99.96      4.40 o 
   7  11   6       91.79       93.22      4.29 o 
   8  11   6       44.00       36.29      5.89 o 
   9  11   6      319.62      334.02      9.85 o 
  10  11   6        0.63        0.29      6.68 o 
  11  11   6      261.41      311.28     10.10 o 
  12  11   6       34.65       57.40      8.88 o 
 -14  12   6      193.81      210.47      7.20 o 
 -13  12   6        3.76        8.14      5.44 o 
 -12  12   6      112.46      133.52      7.87 o 
 -11  12   6       49.17       60.86      4.72 o 
 -10  12   6       82.62      101.78      5.02 o 
  -9  12   6      937.84      872.34     14.21 o 
  -8  12   6     2160.34     2059.23     29.27 o 
  -7  12   6       16.37       35.94      6.93 o 
  -6  12   6      198.04      191.32      5.40 o 
  -5  12   6       52.50       44.42      3.89 o 
  -4  12   6        1.04        1.98      2.73 o 
  -3  12   6       49.95       55.39      3.03 o 
  -2  12   6      319.12      321.70      5.22 o 
  -1  12   6        9.44       14.47      2.96 o 
   0  12   6      449.72      615.23      8.52 o 
   1  12   6     1222.03     1301.68     16.43 o 
   2  12   6      287.08      302.52      5.23 o 
   3  12   6       34.53       31.68      3.06 o 
   4  12   6     1618.90     1643.16     20.65 o 
   5  12   6       38.61       43.24      3.94 o 
   6  12   6     1001.06      922.93     14.00 o 
   7  12   6       28.65       20.11      8.63 o 
   8  12   6      135.67      130.99      5.69 o 
   9  12   6     1272.01     1208.54     20.37 o 
  10  12   6       23.48       19.97      7.11 o 
  11  12   6       49.42       56.15      6.81 o 
  12  12   6        8.10       14.48     10.72 o 
 -14  13   6      259.21      278.04      8.86 o 
 -13  13   6      238.48      244.25     10.34 o 
 -12  13   6      341.47      350.50      9.08 o 
 -11  13   6      739.59      719.64     14.12 o 
 -10  13   6      234.76      258.94      7.45 o 
  -9  13   6       11.99       21.45      4.86 o 
  -8  13   6       49.56       90.64      4.92 o 
  -7  13   6      166.43      161.19      9.18 o 
  -6  13   6      116.62      131.48      5.69 o 
  -5  13   6     1507.13     1496.09     23.69 o 
  -4  13   6      206.15      162.10      4.76 o 
  -3  13   6       13.29       17.46      2.36 o 
  -2  13   6       65.24       49.58      2.47 o 
  -1  13   6     1827.25     1797.56     22.13 o 
   0  13   6      392.76      373.03      5.93 o 
   1  13   6     2130.18     2212.05     26.98 o 
   2  13   6     1404.53     1463.39     18.43 o 
   3  13   6     1149.31     1162.06     15.11 o 
   4  13   6      330.65      307.58      5.61 o 
   5  13   6     2363.09     2264.77     30.52 o 
   6  13   6      101.02       88.38      5.00 o 
   7  13   6       63.83       69.85      4.92 o 
   8  13   6      682.77      658.48     12.65 o 
   9  13   6      216.37      257.62      7.53 o 
  10  13   6      206.91      181.27      8.02 o 
  11  13   6      109.24      107.81      9.29 o 
  12  13   6      122.68      139.47      9.83 o 
 -13  14   6      517.89      554.29     12.40 o 
 -12  14   6       96.85      107.13      6.49 o 
 -11  14   6        1.48       10.26      5.59 o 
 -10  14   6       14.76       25.03      5.55 o 
  -9  14   6       19.26        7.42      6.95 o 
  -8  14   6      723.29      654.26     12.50 o 
  -7  14   6     1789.99     1877.59     29.65 o 
  -6  14   6      630.91      611.84     11.45 o 
  -5  14   6      427.83      386.03      8.13 o 
  -4  14   6       11.08       23.55      3.53 o 
  -3  14   6      155.14      140.30      3.88 o 
  -2  14   6     1474.96     1410.46     17.72 o 
  -1  14   6     2046.58     2218.31     27.04 o 
   0  14   6     2101.19     2044.27     25.04 o 
   1  14   6      834.53      887.53     11.84 o 
   2  14   6     1768.03     1727.84     21.56 o 
   3  14   6     1413.69     1363.00     17.45 o 
   4  14   6      121.95      105.88      4.38 o 
   5  14   6      270.30      306.19      7.44 o 
   6  14   6     2285.95     2237.73     34.21 o 
   7  14   6       17.92       21.03      5.30 o 
   8  14   6      245.80      235.80      7.32 o 
   9  14   6      421.80      472.71     10.43 o 
  10  14   6      217.80      227.02      9.06 o 
  11  14   6      105.11      109.93     20.14 o 
  12  14   6      124.03      149.53     10.16 o 
 -13  15   6       55.93       92.06      7.84 o 
 -12  15   6       72.80       89.43      8.64 o 
 -11  15   6      396.23      367.28      9.19 o 
 -10  15   6        0.00       -3.24      5.12 o 
  -9  15   6       61.36       44.79      4.40 o 
  -8  15   6       22.61       31.41      4.56 o 
  -7  15   6     1864.99     1831.47     29.05 o 
  -6  15   6      172.58      187.11      5.87 o 
  -5  15   6      158.27      152.45      8.82 o 
  -4  15   6      117.98       95.19      4.82 o 
  -3  15   6       11.39       28.98      3.41 o 
  -2  15   6        1.84        5.58      3.10 o 
  -1  15   6        2.62        6.69      3.29 o 
   0  15   6       27.72       31.70      3.25 o 
   1  15   6      454.09      488.96      7.49 o 
   2  15   6     3026.41     3086.85     37.25 o 
   3  15   6     1816.69     1777.94     22.31 o 
   4  15   6     1325.92     1388.43     19.62 o 
   5  15   6      145.09      133.99      5.38 o 
   6  15   6      353.74      351.65      8.34 o 
   7  15   6        2.40        4.83      6.71 o 
   8  15   6      370.00      349.24      8.78 o 
   9  15   6      702.56      661.63     13.20 o 
  10  15   6      199.97      226.58     10.56 o 
  11  15   6       11.40       19.20      9.44 o 
 -13  16   6      108.62      113.35      6.42 o 
 -12  16   6      616.51      610.29     13.10 o 
 -11  16   6       98.68      114.20      6.20 o 
 -10  16   6       17.96        9.60      5.16 o 
  -9  16   6       46.70       49.60      4.54 o 
  -8  16   6       18.17       16.55      4.76 o 
  -7  16   6      229.38      218.27      6.63 o 
  -6  16   6     2285.80     2122.80     33.19 o 
  -5  16   6     3323.53     3222.56     48.74 o 
  -4  16   6      878.62      805.15     14.16 o 
  -3  16   6      996.72      923.42     15.65 o 
  -2  16   6      263.34      288.00      6.70 o 
  -1  16   6      270.69      258.17      4.89 o 
   0  16   6     4053.72     4098.56     48.85 o 
   1  16   6     1764.73     1766.02     22.06 o 
   2  16   6      504.31      507.81      7.95 o 
   3  16   6      319.01      300.08      5.71 o 
   4  16   6      304.77      254.57      7.03 o 
   5  16   6      123.31       96.95      5.00 o 
   6  16   6     1455.52     1495.15     24.02 o 
   7  16   6        3.85       -0.86      5.38 o 
   8  16   6     1870.72     1919.74     35.04 o 
   9  16   6        3.08       12.96      6.08 o 
  10  16   6        7.30       23.87     16.11 o 
  11  16   6       34.94       59.15      9.44 o 
 -12  17   6        5.40       18.76      5.76 o 
 -11  17   6       91.61       99.32      5.66 o 
 -10  17   6      100.38      111.44      5.64 o 
  -9  17   6       69.38       75.65      5.80 o 
  -8  17   6      196.85      177.42      6.08 o 
  -7  17   6      136.02      137.88      5.76 o 
  -6  17   6      557.69      542.77     10.87 o 
  -5  17   6       41.50       48.36      4.65 o 
  -4  17   6      395.99      378.16      8.44 o 
  -3  17   6        0.43        6.91      5.61 o 
  -2  17   6        1.04       -3.79      3.79 o 
  -1  17   6      291.50      262.26      5.03 o 
   0  17   6       60.72       57.65      4.52 o 
   1  17   6      688.18      723.41     10.27 o 
   2  17   6      477.51      455.34      7.39 o 
   3  17   6      889.66      844.90     13.05 o 
   4  17   6     1374.52     1415.82     22.70 o 
   5  17   6      429.04      440.40      9.48 o 
   6  17   6      166.52      158.47      7.43 o 
   7  17   6      201.37      189.30      6.82 o 
   8  17   6       10.76       21.35      6.22 o 
   9  17   6      819.16      883.80     18.78 o 
  10  17   6       64.00       82.36      7.24 o 
 -12  18   6       31.53       45.07      6.01 o 
 -11  18   6        6.99       11.19      6.80 o 
 -10  18   6       28.71       44.20      5.86 o 
  -9  18   6        0.87       -4.73      4.73 o 
  -8  18   6        0.39       -4.44      4.44 o 
  -7  18   6       18.55       12.58      4.87 o 
  -6  18   6      485.20      441.59      9.64 o 
  -5  18   6      277.50      256.18      7.34 o 
  -4  18   6      247.33      252.53      7.05 o 
  -3  18   6       28.58       32.08      3.90 o 
  -2  18   6      167.28      172.97      5.43 o 
  -1  18   6       12.96       24.11      4.34 o 
   0  18   6      273.75      288.25      5.47 o 
   1  18   6      440.17      403.61      6.83 o 
   2  18   6     1087.07     1048.12     14.11 o 
   3  18   6      450.16      417.99      8.02 o 
   4  18   6       97.72       97.96      5.22 o 
   5  18   6     1923.44     2006.86     36.04 o 
   6  18   6      235.99      223.93      6.94 o 
   7  18   6      669.82      658.11     12.87 o 
   8  18   6       93.75      100.51      6.13 o 
   9  18   6        0.01       -0.06      7.40 o 
  10  18   6       51.53       57.32      7.66 o 
 -11  19   6        0.76        5.94      5.60 o 
 -10  19   6       48.08       48.46      5.06 o 
  -9  19   6       25.68       23.82      5.61 o 
  -8  19   6      180.84      148.22      5.77 o 
  -7  19   6      296.72      254.69      7.13 o 
  -6  19   6      119.73      112.50      5.56 o 
  -5  19   6      239.95      249.90      7.30 o 
  -4  19   6      233.91      237.14      6.87 o 
  -3  19   6       57.56       45.20      4.96 o 
  -2  19   6     1700.26     1748.00     27.63 o 
  -1  19   6      888.49      842.18     14.71 o 
   0  19   6      152.01      127.58      4.38 o 
   1  19   6      638.26      665.88      9.75 o 
   2  19   6        2.87        1.41      4.03 o 
   3  19   6       50.36       55.07      4.25 o 
   4  19   6       38.55       40.96      5.10 o 
   5  19   6       67.56       56.34      5.02 o 
   6  19   6       66.37       71.73      5.64 o 
   7  19   6      552.98      578.75     11.92 o 
   8  19   6      738.93      773.40     17.19 o 
   9  19   6      252.33      268.88     10.31 o 
  10  19   6        1.71       -1.35      8.09 o 
 -11  20   6       78.06       86.10      5.84 o 
 -10  20   6       14.47       18.99      6.99 o 
  -9  20   6       14.80       13.59      5.28 o 
  -8  20   6      111.15      116.90      5.67 o 
  -7  20   6       16.91       22.19      5.41 o 
  -6  20   6       17.56       14.15      5.47 o 
  -5  20   6       35.17       43.85      4.95 o 
  -4  20   6      341.52      360.26      8.56 o 
  -3  20   6     1105.60     1135.73     19.18 o 
  -2  20   6       20.86       35.91      4.48 o 
  -1  20   6       61.85       59.00      4.43 o 
   0  20   6       91.93       88.80      4.67 o 
   1  20   6     1177.75     1123.26     16.66 o 
   2  20   6      712.15      696.90     11.42 o 
   3  20   6      111.65      107.50      5.36 o 
   4  20   6      311.52      331.57      8.28 o 
   5  20   6     1536.31     1590.28     29.49 o 
   6  20   6       72.03       75.38      5.34 o 
   7  20   6      458.62      473.32     10.73 o 
   8  20   6        0.73       -7.44      7.44 o 
   9  20   6        0.02       -2.91      7.93 o 
 -10  21   6        2.47        7.14      8.82 o 
  -9  21   6      124.54      118.24      6.03 o 
  -8  21   6       29.05       33.55      5.41 o 
  -7  21   6      220.43      220.64      7.01 o 
  -6  21   6       40.27       41.66      5.27 o 
  -5  21   6      316.89      298.46      9.02 o 
  -4  21   6      514.58      486.25     10.52 o 
  -3  21   6      620.52      647.16     12.42 o 
  -2  21   6        0.21        0.10      5.05 o 
  -1  21   6       25.79       34.19      4.52 o 
   0  21   6      954.59      949.80     16.47 o 
   1  21   6        9.10       11.37      4.88 o 
   2  21   6     1548.06     1556.83     25.03 o 
   3  21   6      483.89      486.92     10.19 o 
   4  21   6       15.52        9.93      5.70 o 
   5  21   6       58.09       89.22      5.81 o 
   6  21   6      245.96      246.33      7.80 o 
   7  21   6        3.32       -2.71      5.95 o 
   8  21   6        0.05       -7.91      7.91 o 
   9  21   6       22.35       46.03      8.05 o 
 -10  22   6      102.57      130.54      6.93 o 
  -9  22   6      199.97      190.82      7.22 o 
  -8  22   6        5.42        1.24      5.59 o 
  -7  22   6        2.42        0.84      5.30 o 
  -6  22   6      207.26      179.67      6.42 o 
  -5  22   6        0.14       -1.90      4.87 o 
  -4  22   6      244.91      243.11      7.14 o 
  -3  22   6      475.65      473.52     10.10 o 
  -2  22   6       12.40        8.45      5.04 o 
  -1  22   6      407.97      407.72      9.14 o 
   0  22   6       12.04       25.25      5.93 o 
   1  22   6       10.44       10.21      5.71 o 
   2  22   6       98.23      101.95      5.30 o 
   3  22   6       79.06       53.94      5.16 o 
   4  22   6      291.75      262.30      7.64 o 
   5  22   6        6.07        2.85      6.02 o 
   6  22   6      508.49      481.13     10.72 o 
   7  22   6       12.25        0.45      7.04 o 
   8  22   6        9.39        0.52      8.18 o 
  -9  23   6       35.01       36.76      6.37 o 
  -8  23   6       35.34       27.08      5.62 o 
  -7  23   6      113.92      124.58      6.19 o 
  -6  23   6       17.87       25.05      5.89 o 
  -5  23   6       20.73       21.17      5.44 o 
  -4  23   6      142.43      142.57      6.73 o 
  -3  23   6      358.74      338.99      8.35 o 
  -2  23   6       21.23       26.77      5.56 o 
  -1  23   6     1344.82     1372.21     26.85 o 
   0  23   6        4.69       -3.21      5.94 o 
   1  23   6      191.04      154.96      6.94 o 
   2  23   6       12.73       25.32      5.50 o 
   3  23   6      237.18      210.28      7.89 o 
   4  23   6      110.52       94.00      5.93 o 
   5  23   6      228.74      254.39      7.78 o 
   6  23   6        8.27       11.88      7.87 o 
   7  23   6       12.07       12.11      7.48 o 
  -8  24   6      136.49      144.91      6.76 o 
  -7  24   6      129.26      126.85      6.61 o 
  -6  24   6       26.49       23.98      5.86 o 
  -5  24   6      312.90      295.27      8.27 o 
  -4  24   6       60.61       63.48      5.33 o 
  -3  24   6      100.97       94.05      5.43 o 
  -2  24   6       43.35       52.62      6.07 o 
  -1  24   6      204.41      182.86      7.63 o 
   0  24   6        0.01       -3.72      8.03 o 
   1  24   6        4.93       -6.32      6.32 o 
   2  24   6       77.02       83.43      7.79 o 
   3  24   6       20.51       40.90      6.38 o 
   4  24   6       37.75       19.79      6.25 o 
   5  24   6        3.94       -0.17      5.73 o 
   6  24   6       82.49       95.92      8.68 o 
   7  24   6       16.38        4.41      7.96 o 
  -7  25   6       25.74       32.74      6.42 o 
  -6  25   6        2.69       -4.89      5.82 o 
  -5  25   6       32.81       43.34      5.50 o 
  -4  25   6       84.00       73.38      5.45 o 
  -3  25   6       53.01       47.16      5.31 o 
  -2  25   6      330.79      329.96     10.39 o 
  -1  25   6       16.25        3.39      6.37 o 
   0  25   6       29.79       35.40      6.90 o 
   1  25   6        1.53       -6.62      6.62 o 
   2  25   6      151.21      188.63      9.93 o 
   3  25   6        9.97        8.39      7.07 o 
   4  25   6      204.66      206.39      8.08 o 
   5  25   6       57.54       81.53      9.42 o 
   6  25   6      133.51      168.87      8.57 o 
  -6  26   6       22.11       30.44      6.17 o 
  -5  26   6      109.85      118.59      6.30 o 
  -4  26   6       30.43       36.02      5.73 o 
  -3  26   6      116.20      144.78      7.76 o 
  -2  26   6       20.64       43.62      7.12 o 
  -1  26   6       38.43       39.82      6.49 o 
   0  26   6       93.87      115.57      7.42 o 
   1  26   6        0.31       -4.51      6.72 o 
   2  26   6        8.81       10.28     11.43 o 
   3  26   6       62.08       71.82      8.50 o 
   4  26   6       53.62       48.97      7.19 o 
   5  26   6      183.85      197.36     11.26 o 
  -5  27   6        0.06       -1.98      5.78 o 
  -4  27   6        0.84       -2.53      7.52 o 
  -3  27   6        1.42       -3.33      7.09 o 
  -2  27   6        0.13       -4.59      6.95 o 
  -1  27   6        3.47        1.21      7.04 o 
   0  27   6      321.27      375.00     11.54 o 
   1  27   6      120.01      139.38     13.16 o 
   2  27   6       42.93       38.46      9.53 o 
   3  27   6      415.27      481.18     16.03 o 
  -3  28   6       46.36       48.82      7.29 o 
  -2  28   6        9.63       -1.04      7.21 o 
  -1  28   6       79.53       73.90      7.61 o 
   0  28   6       34.78       53.35      7.36 o 
   1  28   6        5.75        4.88      8.94 o 
 -15   0   7      424.96      451.37     25.92 o 
 -13   0   7      112.08      142.76     10.63 o 
 -11   0   7     2558.62     2554.87     56.44 o 
  -9   0   7      958.00      907.40     17.32 o 
  -7   0   7     2608.15     2539.54     43.47 o 
  -5   0   7     6355.06     6487.87    107.39 o 
  -3   0   7      587.02      793.66     18.43 o 
  -1   0   7     3116.46     3238.19     57.15 o 
   1   0   7      361.17      325.71      7.85 o 
   3   0   7     2802.91     2723.43     59.94 o 
   5   0   7      602.51      745.99     17.86 o 
   7   0   7       19.07       30.20      6.36 o 
   9   0   7      919.01      900.28     22.09 o 
  11   0   7      154.06      154.73      8.63 o 
  13   0   7      394.03      426.45     14.37 o 
 -15   1   7        4.85        3.20     10.69 o 
 -14   1   7       29.85       28.72     10.63 o 
 -13   1   7        4.74        1.87      6.69 o 
 -12   1   7        0.06       -6.19      6.19 o 
 -11   1   7      448.42      430.26      9.66 o 
 -10   1   7     5904.89     5768.09     85.83 o 
  -9   1   7        0.12        1.92      3.47 o 
  -8   1   7      145.93      177.65      5.22 o 
  -7   1   7       50.99       59.30      2.95 o 
  -6   1   7      111.48      113.32      3.12 o 
  -5   1   7        4.77        0.01      3.26 o 
  -4   1   7       26.38       59.90      2.48 o 
  -3   1   7       21.54       25.97      1.96 o 
  -2   1   7     1341.68     1314.96     16.19 o 
  -1   1   7      785.14      647.07      8.52 o 
   0   1   7     1088.54     1154.42     14.38 o 
   1   1   7     1292.01     1374.75     16.97 o 
   2   1   7     7994.37     8248.72    117.55 o 
   3   1   7     3167.17     3361.71     43.58 o 
   4   1   7     1570.61     1428.78     19.71 o 
   5   1   7      271.00      306.92      6.71 o 
   6   1   7     2281.49     2189.09     32.50 o 
   7   1   7       18.57       17.47      4.19 o 
   8   1   7        0.19        5.51      7.19 o 
   9   1   7     1434.68     1381.50     22.01 o 
  10   1   7      168.49      166.99      6.70 o 
  11   1   7       44.56       54.75      5.00 o 
  12   1   7       60.80       64.41      5.44 o 
  13   1   7       21.41       22.39      6.67 o 
 -15   2   7        4.36       -5.94     11.00 o 
 -14   2   7        6.12       -5.36      6.71 o 
 -13   2   7      124.35      127.42      7.33 o 
 -12   2   7      138.39      140.64      7.40 o 
 -11   2   7      105.69      127.80      6.10 o 
 -10   2   7      742.30      733.67     11.85 o 
  -9   2   7     2133.93     2138.22     29.35 o 
  -8   2   7      117.69      111.64      3.23 o 
  -7   2   7      160.88      183.96      3.87 o 
  -6   2   7      365.15      416.76      6.17 o 
  -5   2   7      202.34      234.51      4.00 o 
  -4   2   7    15182.82    14958.37    239.93 o 
  -3   2   7     5985.19     6197.78     72.40 o 
  -2   2   7       18.83        7.49      3.66 o 
  -1   2   7       25.07       29.93      2.25 o 
   0   2   7        0.04       11.32      3.19 o 
   1   2   7     1261.82     1236.90     15.41 o 
   2   2   7        0.21       -1.03      2.17 o 
   3   2   7     6094.40     6400.30     81.66 o 
   4   2   7      205.39      190.03      4.20 o 
   5   2   7      143.75      185.60      4.31 o 
   6   2   7       65.08       75.73      3.92 o 
   7   2   7      578.18      587.06     10.79 o 
   8   2   7      802.50      729.65     12.97 o 
   9   2   7      212.10      201.46      6.28 o 
  10   2   7       28.70       47.11      5.56 o 
  11   2   7      299.60      277.64      7.74 o 
  12   2   7      260.49      267.17      7.68 o 
  13   2   7        0.49       -1.66      6.43 o 
 -15   3   7       22.73       31.75     11.07 o 
 -14   3   7        0.76       -5.68      7.26 o 
 -13   3   7      301.03      345.23     11.17 o 
 -12   3   7      607.95      596.18     14.75 o 
 -11   3   7      336.95      303.40      6.80 o 
 -10   3   7     2312.26     2350.66     32.31 o 
  -9   3   7      313.75      286.18      6.03 o 
  -8   3   7        3.05        1.27      5.31 o 
  -7   3   7     5364.52     5319.03     62.74 o 
  -6   3   7      542.75      504.39      7.17 o 
  -5   3   7      246.77      255.46      4.30 o 
  -4   3   7     1134.45     1017.68     12.90 o 
  -3   3   7     1115.71     1318.24     16.31 o 
  -2   3   7       66.82      123.12      3.43 o 
  -1   3   7    10940.52    11116.85    129.33 o 
   0   3   7     5796.60     5800.79     68.06 o 
   1   3   7     6543.30     6135.56     67.59 o 
   2   3   7       36.03       61.80      4.17 o 
   3   3   7     5535.35     6059.88     77.36 o 
   4   3   7      359.38      365.90      6.38 o 
   5   3   7     1070.78     1014.06     14.55 o 
   6   3   7       21.94       28.04      3.49 o 
   7   3   7     1267.42     1253.39     19.90 o 
   8   3   7      479.74      466.43      9.49 o 
   9   3   7     1095.12      998.43     16.83 o 
  10   3   7        8.06        3.38      4.95 o 
  11   3   7       75.41       64.85      5.13 o 
  12   3   7        1.84       -1.35      5.57 o 
  13   3   7       31.14       43.82      7.05 o 
 -15   4   7      374.42      366.04     12.14 o 
 -14   4   7        0.14       -3.85      6.89 o 
 -13   4   7        1.09       -7.65      8.27 o 
 -12   4   7       89.13      101.67      6.86 o 
 -11   4   7      544.11      506.34     10.69 o 
 -10   4   7      162.96      146.74      4.71 o 
  -9   4   7       39.50       46.21      3.41 o 
  -8   4   7     3977.84     3915.60     51.79 o 
  -7   4   7      492.85      492.84      8.19 o 
  -6   4   7       19.44       44.19      2.14 o 
  -5   4   7     2892.94     3062.20     36.55 o 
  -4   4   7      832.89      785.31     10.24 o 
  -3   4   7      437.43      374.69      6.96 o 
  -2   4   7    23392.84    23061.40    424.89 o 
  -1   4   7     1765.33     2063.81     24.92 o 
   0   4   7     6071.37     6587.67     72.34 o 
   1   4   7    12018.79    11787.84    137.63 o 
   2   4   7     3826.71     3882.22     50.04 o 
   3   4   7      821.08      838.27     12.14 o 
   4   4   7      271.40      277.60     11.95 o 
   5   4   7        5.49       -0.10      2.75 o 
   6   4   7        2.32       -0.31      3.06 o 
   7   4   7      125.68      130.66      5.09 o 
   8   4   7      267.62      279.00      7.35 o 
   9   4   7       32.21       34.13      4.71 o 
  10   4   7      498.63      529.71     10.66 o 
  11   4   7        1.23        1.42      5.42 o 
  12   4   7        3.82       -0.80      5.84 o 
  13   4   7      185.96      201.24      8.43 o 
 -15   5   7        0.00       -1.17      9.19 o 
 -14   5   7      514.13      524.99     14.27 o 
 -13   5   7       14.51       25.11      7.32 o 
 -12   5   7      442.79      410.60      9.70 o 
 -11   5   7       97.05      100.82      5.48 o 
 -10   5   7      399.83      434.56      9.49 o 
  -9   5   7      161.34      149.36      4.42 o 
  -8   5   7      725.84      719.20     11.28 o 
  -7   5   7      141.32      148.84      5.43 o 
  -6   5   7      161.67      180.05      5.13 o 
  -5   5   7      554.36      492.10      6.92 o 
  -4   5   7      987.78     1086.12     13.69 o 
  -3   5   7      100.73      114.91      2.78 o 
  -2   5   7     2181.21     2377.38     28.55 o 
  -1   5   7      724.35      673.16      8.30 o 
   0   5   7     8381.59     7965.57     87.15 o 
   1   5   7      451.67      501.90      7.04 o 
   2   5   7     1277.25     1196.56     16.53 o 
   3   5   7        0.45        3.70      4.57 o 
   4   5   7     1211.75     1270.66     17.74 o 
   5   5   7      519.92      426.69      7.97 o 
   6   5   7      255.01      281.85      5.97 o 
   7   5   7       27.01       30.34      5.15 o 
   8   5   7     1102.24     1082.18     20.84 o 
   9   5   7        4.07        8.89      6.42 o 
  10   5   7      230.55      241.94      7.14 o 
  11   5   7      180.89      183.55      6.51 o 
  12   5   7      216.46      210.33      8.02 o 
  13   5   7       53.57       66.18      6.91 o 
 -15   6   7        0.29       -5.85      8.52 o 
 -14   6   7        2.19       -1.49      7.62 o 
 -13   6   7      167.67      166.96      8.46 o 
 -12   6   7        1.69        2.49      6.14 o 
 -11   6   7     1221.73     1184.82     20.31 o 
 -10   6   7        0.39       -5.05      5.05 o 
  -9   6   7      128.30      114.41      5.21 o 
  -8   6   7      627.26      607.99      9.86 o 
  -7   6   7     3489.68     3411.56     45.24 o 
  -6   6   7     4668.39     4849.93     63.36 o 
  -5   6   7     4963.85     4689.46     55.64 o 
  -4   6   7       11.61        9.01      2.20 o 
  -3   6   7     2478.86     2643.48     34.24 o 
  -2   6   7     5178.41     5193.78     57.16 o 
  -1   6   7     6170.61     6339.32     69.56 o 
   0   6   7      999.87     1030.22     13.08 o 
   1   6   7     4744.57     5333.45     62.82 o 
   2   6   7     4139.39     4178.77     49.68 o 
   3   6   7     2489.88     2751.85     36.13 o 
   4   6   7      474.73      502.94      9.40 o 
   5   6   7      313.10      305.85      6.06 o 
   6   6   7        4.65        5.64      3.69 o 
   7   6   7      265.34      238.86      7.44 o 
   8   6   7        2.83        0.33      5.10 o 
   9   6   7      657.63      609.12     11.81 o 
  10   6   7      114.59      117.80      5.80 o 
  11   6   7       44.49       33.97      7.28 o 
  12   6   7        1.45        6.04      6.63 o 
  13   6   7        0.08        1.46      7.59 o 
 -15   7   7      129.90      189.75     12.12 o 
 -14   7   7      389.33      425.83     10.97 o 
 -13   7   7      156.00      153.38      6.86 o 
 -12   7   7       98.72      108.78      5.16 o 
 -11   7   7      313.00      299.22     12.41 o 
 -10   7   7      401.49      363.81      8.53 o 
  -9   7   7      145.52      134.96      5.24 o 
  -8   7   7     1381.93     1322.33     18.93 o 
  -7   7   7     1155.13     1134.07     16.41 o 
  -6   7   7      844.21      855.27     12.72 o 
  -5   7   7     1863.76     2003.21     29.82 o 
  -4   7   7     1994.47     1854.32     21.20 o 
  -3   7   7      663.99      652.24      9.01 o 
  -2   7   7     2653.53     2561.82     28.75 o 
  -1   7   7      870.35     1013.60     12.90 o 
   0   7   7        2.30       21.84      2.15 o 
   1   7   7     2445.26     2388.92     28.85 o 
   2   7   7      379.30      324.11      5.99 o 
   3   7   7      248.05      214.07      3.99 o 
   4   7   7      808.04      869.36     12.87 o 
   5   7   7      680.74      629.13     10.05 o 
   6   7   7     1217.01     1299.26     18.56 o 
   7   7   7       10.69        7.64      5.01 o 
   8   7   7     2222.58     2065.05     31.51 o 
   9   7   7       33.01       55.84      4.94 o 
  10   7   7       28.39       31.88      5.82 o 
  11   7   7       72.93       63.45      8.59 o 
  12   7   7       45.32       54.12      8.23 o 
  13   7   7       40.36       38.72     12.76 o 
 -14   8   7      119.23      124.21      8.09 o 
 -13   8   7      239.31      228.55      6.89 o 
 -12   8   7       89.19      100.99      5.15 o 
 -11   8   7        4.81       -6.12      6.12 o 
 -10   8   7      800.52      752.64     14.01 o 
  -9   8   7      411.00      357.86      7.53 o 
  -8   8   7     1406.08     1341.99     19.82 o 
  -7   8   7        8.13       13.90      2.94 o 
  -6   8   7      981.29      972.53     13.12 o 
  -5   8   7       45.71       49.22      2.80 o 
  -4   8   7     7209.39     7402.49     81.31 o 
  -3   8   7    23380.33    24122.42    334.35 o 
  -2   8   7     2141.75     2061.30     24.99 o 
  -1   8   7      646.06      805.63     10.54 o 
   0   8   7       75.91      111.66      3.22 o 
   1   8   7     1557.37     1646.19     20.33 o 
   2   8   7        7.40       10.78      3.19 o 
   3   8   7      179.93      209.05      6.14 o 
   4   8   7      474.41      459.88      7.89 o 
   5   8   7      577.02      640.31     10.29 o 
   6   8   7      172.70      170.88      4.89 o 
   7   8   7       77.47       79.77      5.53 o 
   8   8   7      399.26      428.54      9.33 o 
   9   8   7      109.97      125.24      5.77 o 
  10   8   7      291.68      279.87      9.17 o 
  11   8   7       70.09       82.95      6.67 o 
  12   8   7      133.21      133.48      8.06 o 
 -14   9   7      113.93      108.59      6.60 o 
 -13   9   7        3.83        4.56      5.91 o 
 -12   9   7      208.83      204.45      6.37 o 
 -11   9   7      110.24      113.30      5.06 o 
 -10   9   7     1240.72     1204.48     20.53 o 
  -9   9   7     1201.45     1164.89     17.85 o 
  -8   9   7        0.30        2.07      4.02 o 
  -7   9   7      152.13      127.16      4.48 o 
  -6   9   7     1900.84     1888.38     23.87 o 
  -5   9   7     1533.51     1501.36     19.24 o 
  -4   9   7     5131.51     5348.56     59.17 o 
  -3   9   7      670.05      651.37      8.87 o 
  -2   9   7     2178.53     2144.90     25.99 o 
  -1   9   7     1274.17     1524.03     18.85 o 
   0   9   7     3535.13     3589.26     42.74 o 
   1   9   7      958.00      847.86     11.18 o 
   2   9   7       76.47       98.96      3.99 o 
   3   9   7      141.88      145.02      3.42 o 
   4   9   7      512.87      507.47      8.51 o 
   5   9   7        2.60       -0.15      5.50 o 
   6   9   7      299.15      296.87      6.39 o 
   7   9   7      180.21      183.25      5.33 o 
   8   9   7       76.44       77.74      5.18 o 
   9   9   7      731.44      752.00     19.70 o 
  10   9   7      522.30      522.64     12.84 o 
  11   9   7       38.61       42.43      7.41 o 
  12   9   7       24.27       49.65     14.49 o 
 -14  10   7      201.74      227.74      7.23 o 
 -13  10   7        0.22       -5.90      5.90 o 
 -12  10   7      461.31      450.00      9.43 o 
 -11  10   7      397.86      376.30      8.35 o 
 -10  10   7       74.08      103.38      5.30 o 
  -9  10   7     2592.24     2629.04     40.78 o 
  -8  10   7       18.75       20.14      4.22 o 
  -7  10   7      137.87      157.60      4.91 o 
  -6  10   7      743.45      700.99     11.30 o 
  -5  10   7      391.92      375.59      6.19 o 
  -4  10   7      427.73      436.16      7.39 o 
  -3  10   7      786.19      981.34     19.45 o 
  -2  10   7      191.52      240.25      5.31 o 
  -1  10   7      957.02      931.21     12.13 o 
   0  10   7     2090.69     2144.51     26.07 o 
   1  10   7       39.41       36.55      2.42 o 
   2  10   7     1166.29     1254.59     15.99 o 
   3  10   7      419.61      370.32      6.01 o 
   4  10   7       67.73       69.85      3.57 o 
   5  10   7       75.74       63.35      4.57 o 
   6  10   7      115.97      121.30      4.55 o 
   7  10   7      170.82      171.48      5.08 o 
   8  10   7        6.62       -8.53      8.53 o 
   9  10   7       28.32       41.37      6.83 o 
  10  10   7      217.47      212.16      8.09 o 
  11  10   7       89.05      100.19      6.92 o 
  12  10   7      132.24      121.22      7.88 o 
 -14  11   7       18.60       24.93      7.24 o 
 -13  11   7       76.29       83.35      6.38 o 
 -12  11   7        4.77       10.66      5.09 o 
 -11  11   7        8.26       22.78      4.87 o 
 -10  11   7     1617.61     1558.85     23.27 o 
  -9  11   7      631.29      639.90     11.30 o 
  -8  11   7      695.44      691.13     11.69 o 
  -7  11   7        7.26       27.34      3.97 o 
  -6  11   7      590.14      613.45     10.26 o 
  -5  11   7     1283.68     1347.55     18.96 o 
  -4  11   7     2240.15     2256.21     30.38 o 
  -3  11   7      267.84      233.60      4.26 o 
  -2  11   7      793.84      753.54     10.13 o 
  -1  11   7       18.30       26.27      2.50 o 
   0  11   7      244.59      273.16      5.82 o 
   1  11   7      599.65      631.26      8.87 o 
   2  11   7      437.71      388.15      6.26 o 
   3  11   7     1545.41     1482.54     20.55 o 
   4  11   7     1836.99     1824.73     24.96 o 
   5  11   7      677.98      650.09     10.60 o 
   6  11   7       21.51       30.71      4.07 o 
   7  11   7        0.76       -4.13      4.13 o 
   8  11   7        0.68       -5.89      5.89 o 
   9  11   7      178.29      166.09      7.72 o 
  10  11   7       30.30       43.83      6.24 o 
  11  11   7       12.80       18.19      8.00 o 
  12  11   7        1.16       -6.22      8.64 o 
 -14  12   7       43.82       47.27      6.67 o 
 -13  12   7       18.00       23.10      5.43 o 
 -12  12   7      362.93      371.98      8.66 o 
 -11  12   7     1308.81     1201.54     18.93 o 
 -10  12   7      187.16      216.49      6.36 o 
  -9  12   7      943.48      942.67     20.97 o 
  -8  12   7       69.02       67.22      4.77 o 
  -7  12   7      537.97      516.13      9.24 o 
  -6  12   7       90.86       70.34      3.98 o 
  -5  12   7       90.00       82.32      4.08 o 
  -4  12   7      281.24      257.92      5.34 o 
  -3  12   7      647.55      667.04     13.51 o 
  -2  12   7       77.65       52.87      2.59 o 
  -1  12   7     1115.04     1232.73     15.70 o 
   0  12   7      259.09      279.24      5.13 o 
   1  12   7      210.80      234.27      4.55 o 
   2  12   7        1.03       -0.63      3.24 o 
   3  12   7      194.26      179.58      4.73 o 
   4  12   7      294.12      310.26      6.49 o 
   5  12   7      301.14      296.89      6.49 o 
   6  12   7      157.95      146.80      5.49 o 
   7  12   7       11.52       11.47      4.91 o 
   8  12   7     1809.34     1781.35     32.73 o 
   9  12   7        9.49       -2.70      6.62 o 
  10  12   7        0.01       -6.67      6.67 o 
  11  12   7      291.18      333.16     10.47 o 
  12  12   7        4.65        5.73     13.86 o 
 -13  13   7        9.29       23.26      9.72 o 
 -12  13   7        0.90        8.07      4.99 o 
 -11  13   7       29.96       51.34      4.57 o 
 -10  13   7      495.53      490.36     10.65 o 
  -9  13   7      153.82      160.93      6.01 o 
  -8  13   7      894.02      881.24     15.67 o 
  -7  13   7        3.07        1.45      4.54 o 
  -6  13   7      109.11      110.81      4.65 o 
  -5  13   7       22.20       14.76      6.11 o 
  -4  13   7     2458.38     2372.24     38.15 o 
  -3  13   7      555.07      500.90      8.32 o 
  -2  13   7      978.54      845.72     11.28 o 
  -1  13   7      137.22      138.98      3.57 o 
   0  13   7      370.20      411.02      6.49 o 
   1  13   7      162.17      134.80      3.62 o 
   2  13   7     2147.83     2132.68     26.25 o 
   3  13   7      199.02      203.83      5.20 o 
   4  13   7      570.28      576.86      9.70 o 
   5  13   7     1713.95     1751.76     24.34 o 
   6  13   7     1040.03      927.90     16.02 o 
   7  13   7       11.64        6.04      5.18 o 
   8  13   7       37.76       54.37      5.38 o 
   9  13   7       79.71       60.51      8.09 o 
  10  13   7        0.05       -6.51      6.51 o 
  11  13   7        3.79        3.53      7.92 o 
 -13  14   7       11.17        3.04     10.78 o 
 -12  14   7        1.63       -0.40      6.91 o 
 -11  14   7      180.93      185.55      6.68 o 
 -10  14   7      480.93      484.85     15.88 o 
  -9  14   7      604.78      627.25     12.39 o 
  -8  14   7      113.44      127.81      6.56 o 
  -7  14   7      213.35      199.34      6.19 o 
  -6  14   7      921.40      874.89     15.21 o 
  -5  14   7     2464.35     2385.00     36.59 o 
  -4  14   7      804.92      770.94     13.92 o 
  -3  14   7     3078.82     2892.48     38.65 o 
  -2  14   7      181.68      209.88      4.29 o 
  -1  14   7        4.37       15.77      2.96 o 
   0  14   7     1496.12     1487.00     18.78 o 
   1  14   7        0.02        0.60      3.53 o 
   2  14   7       70.77       63.86      5.55 o 
   3  14   7      248.06      250.94      5.90 o 
   4  14   7      442.75      409.60      7.74 o 
   5  14   7     1100.75     1098.65     16.30 o 
   6  14   7       39.45       42.09      4.78 o 
   7  14   7      357.55      334.48      8.34 o 
   8  14   7       92.33      101.40      6.65 o 
   9  14   7      121.61      158.30      8.77 o 
  10  14   7       26.11       30.80      7.28 o 
  11  14   7      117.68      112.56      9.39 o 
 -13  15   7       38.14       59.27      5.89 o 
 -12  15   7        8.53       21.39      5.50 o 
 -11  15   7       76.40       71.71      5.72 o 
 -10  15   7       74.21       83.53      5.43 o 
  -9  15   7        9.15       19.78      4.93 o 
  -8  15   7      497.34      490.83     10.32 o 
  -7  15   7     1211.75     1183.21     21.21 o 
  -6  15   7     4179.82     3964.47     61.96 o 
  -5  15   7      939.61      933.08     20.06 o 
  -4  15   7        7.49        6.30      5.34 o 
  -3  15   7       25.48       38.33      3.70 o 
  -2  15   7      292.23      302.84      6.09 o 
  -1  15   7       46.48       51.92      3.13 o 
   0  15   7       58.08       59.85      3.15 o 
   1  15   7      947.96      853.82     11.68 o 
   2  15   7      240.98      242.96      5.16 o 
   3  15   7      153.95      157.20      4.95 o 
   4  15   7     1483.21     1449.50     20.52 o 
   5  15   7        1.00        3.64      4.59 o 
   6  15   7      215.71      219.78      6.72 o 
   7  15   7      187.76      196.65      6.84 o 
   8  15   7       11.95        5.26      5.80 o 
   9  15   7       19.02       40.46      7.16 o 
  10  15   7        8.66        1.10      7.78 o 
  11  15   7       25.06       11.64     17.38 o 
 -12  16   7      358.35      353.11      9.35 o 
 -11  16   7       71.95       80.13      8.52 o 
 -10  16   7      471.28      460.90     13.64 o 
  -9  16   7       43.78       51.59      4.75 o 
  -8  16   7        0.68       -4.59      4.59 o 
  -7  16   7      324.30      299.45      7.76 o 
  -6  16   7      146.22      146.18      7.31 o 
  -5  16   7     2065.73     1893.60     40.89 o 
  -4  16   7      209.92      209.53      7.19 o 
  -3  16   7      477.26      496.81     11.07 o 
  -2  16   7     3281.75     3418.41     51.24 o 
  -1  16   7       25.82       27.70      3.40 o 
   0  16   7       14.76       31.18      3.24 o 
   1  16   7     2613.77     2712.13     36.28 o 
   2  16   7     1063.27     1161.60     15.39 o 
   3  16   7      467.72      458.42      8.41 o 
   4  16   7      614.77      595.59     11.54 o 
   5  16   7      153.35      157.43      5.97 o 
   6  16   7       66.35       72.19      5.16 o 
   7  16   7       27.48       37.61      6.27 o 
   8  16   7      165.99      175.93     11.97 o 
   9  16   7      180.52      174.03     10.14 o 
  10  16   7      178.50      205.96      8.96 o 
 -12  17   7      287.74      285.38      8.65 o 
 -11  17   7       31.80       30.22      7.81 o 
 -10  17   7      149.79      143.12      6.15 o 
  -9  17   7       46.32       42.95      4.55 o 
  -8  17   7        0.55       -4.54      4.54 o 
  -7  17   7        0.37       -4.50      4.50 o 
  -6  17   7      163.09      179.02      6.10 o 
  -5  17   7      207.08      189.62      6.19 o 
  -4  17   7      793.56      714.93     13.07 o 
  -3  17   7      352.05      321.50      7.51 o 
  -2  17   7     1463.26     1459.88     23.38 o 
  -1  17   7      125.91      120.66      4.31 o 
   0  17   7        1.06        0.68      3.26 o 
   1  17   7      125.91      132.94      4.16 o 
   2  17   7     1837.57     1753.03     22.18 o 
   3  17   7      178.92      153.79      5.62 o 
   4  17   7      182.24      209.92      6.63 o 
   5  17   7      988.33     1032.62     17.73 o 
   6  17   7      802.36      822.87     14.94 o 
   7  17   7       11.22        7.34      5.56 o 
   8  17   7       77.42       98.78      6.90 o 
   9  17   7       16.37       23.55     10.19 o 
  10  17   7      100.89      100.19      9.33 o 
 -12  18   7        0.78        3.70      7.60 o 
 -11  18   7      255.04      265.46      8.18 o 
 -10  18   7        1.56        0.60      5.22 o 
  -9  18   7       18.79       17.37      5.34 o 
  -8  18   7        2.32        5.32      4.79 o 
  -7  18   7       31.91       27.39      5.11 o 
  -6  18   7      604.96      573.60     11.53 o 
  -5  18   7      265.59      261.66      7.24 o 
  -4  18   7      826.31      806.00     14.54 o 
  -3  18   7       33.52       37.35      4.05 o 
  -2  18   7      833.15      810.10     14.23 o 
  -1  18   7      365.26      393.44      8.49 o 
   0  18   7     1315.74     1359.33     17.58 o 
   1  18   7      384.99      415.43      7.07 o 
   2  18   7       35.74       45.25      5.53 o 
   3  18   7      462.07      491.09     10.14 o 
   4  18   7        3.45       -3.03      5.90 o 
   5  18   7       25.80       42.07      5.13 o 
   6  18   7        5.08       -1.56      5.27 o 
   7  18   7        0.22       -4.91      6.59 o 
   8  18   7        0.00       -6.16      6.16 o 
   9  18   7      843.44      975.50     34.59 o 
  10  18   7       78.93       77.17      9.92 o 
 -11  19   7      323.04      313.70      8.79 o 
 -10  19   7      114.57      114.92      6.02 o 
  -9  19   7       20.25       31.61      5.20 o 
  -8  19   7        9.07        1.73      5.21 o 
  -7  19   7       41.10       30.58      5.57 o 
  -6  19   7       11.87       14.79      5.30 o 
  -5  19   7      912.59      878.82     15.75 o 
  -4  19   7      393.06      379.58      8.82 o 
  -3  19   7      126.88      129.28      5.53 o 
  -2  19   7        4.61        5.25      5.90 o 
  -1  19   7      168.96      128.08      5.23 o 
   0  19   7       37.96       49.12      4.16 o 
   1  19   7     1658.55     1706.58     21.73 o 
   2  19   7        0.40       -4.94      4.94 o 
   3  19   7      172.20      151.22      5.84 o 
   4  19   7      213.19      218.19      6.87 o 
   5  19   7       35.21       33.91      7.07 o 
   6  19   7        0.01       -5.29      5.42 o 
   7  19   7       93.89      114.36      9.90 o 
   8  19   7      219.90      252.39      9.55 o 
   9  19   7       36.84       35.30      8.49 o 
 -11  20   7       20.37       20.80      6.19 o 
 -10  20   7       59.35       65.24      5.21 o 
  -9  20   7       14.59       24.44      5.48 o 
  -8  20   7      497.67      502.52     10.96 o 
  -7  20   7      118.48      130.03      5.72 o 
  -6  20   7      170.54      166.56      6.33 o 
  -5  20   7        2.28        3.53      5.28 o 
  -4  20   7      972.46      940.67     16.73 o 
  -3  20   7       12.23        5.77      5.14 o 
  -2  20   7      642.39      599.63     12.50 o 
  -1  20   7      463.78      422.26      9.13 o 
   0  20   7        4.92       -4.45      4.45 o 
   1  20   7      292.25      308.95      6.83 o 
   2  20   7        6.73        8.97      4.86 o 
   3  20   7      821.15      834.27     14.93 o 
   4  20   7      185.48      192.03      6.73 o 
   5  20   7      402.45      389.95      9.36 o 
   6  20   7       46.94       58.28      5.77 o 
   7  20   7        1.87       -7.25      7.25 o 
   8  20   7      402.57      388.81     11.58 o 
   9  20   7       21.91       25.05      8.49 o 
 -10  21   7      142.77      133.56      6.39 o 
  -9  21   7       81.79       82.09      5.58 o 
  -8  21   7       42.26       45.13      5.04 o 
  -7  21   7       13.67       18.87      5.60 o 
  -6  21   7      123.23      116.09      5.81 o 
  -5  21   7      435.88      403.63      9.56 o 
  -4  21   7      295.76      330.71      8.27 o 
  -3  21   7        0.01       -4.88      4.88 o 
  -2  21   7      610.68      576.85     11.47 o 
  -1  21   7      144.92      134.54      5.63 o 
   0  21   7       96.33       89.07      4.94 o 
   1  21   7        0.23       -3.29      5.79 o 
   2  21   7       44.71       59.70      6.15 o 
   3  21   7      438.94      448.74      9.81 o 
   4  21   7      208.02      244.64      7.58 o 
   5  21   7       36.03       37.48      5.50 o 
   6  21   7       46.02       50.61      5.87 o 
   7  21   7        0.08       -7.28      8.53 o 
   8  21   7      211.30      224.03      9.26 o 
  -9  22   7      114.45      122.59      6.64 o 
  -8  22   7       42.29       63.72      5.43 o 
  -7  22   7      112.67      104.88      5.70 o 
  -6  22   7      222.48      215.66      7.00 o 
  -5  22   7       89.33       82.34      5.19 o 
  -4  22   7       16.20       18.05      5.55 o 
  -3  22   7      220.46      222.44      6.87 o 
  -2  22   7      382.73      400.78      9.13 o 
  -1  22   7       29.14       36.12      5.29 o 
   0  22   7       42.61       39.91      6.06 o 
   1  22   7        2.24       -5.11      5.58 o 
   2  22   7       17.41       29.37      6.60 o 
   3  22   7     1433.32     1510.13     28.26 o 
   4  22   7      268.65      299.58      8.18 o 
   5  22   7       29.86       44.38      5.67 o 
   6  22   7        5.49       -0.50      6.40 o 
   7  22   7       38.75       37.93      6.55 o 
  -9  23   7        8.51       11.27      6.83 o 
  -8  23   7       20.11       30.16      6.35 o 
  -7  23   7       55.14       53.35      5.51 o 
  -6  23   7       62.60       46.71      4.97 o 
  -5  23   7       22.85       31.61      5.84 o 
  -4  23   7      370.93      333.77      8.54 o 
  -3  23   7       30.65       40.41      5.55 o 
  -2  23   7       10.20        7.02      5.07 o 
  -1  23   7        3.69       -3.49      5.99 o 
   0  23   7        0.29       -4.01      5.76 o 
   1  23   7       22.85       11.85      7.68 o 
   2  23   7       22.32       15.77     13.82 o 
   3  23   7       21.35       33.65      7.28 o 
   4  23   7      528.80      550.56     13.47 o 
   5  23   7       49.70       65.92      5.86 o 
   6  23   7      113.31      125.35      6.95 o 
   7  23   7        5.27       -7.23      7.23 o 
  -8  24   7        0.02       -6.57      6.57 o 
  -7  24   7       94.73       87.24      6.10 o 
  -6  24   7        9.42       10.11      5.65 o 
  -5  24   7       40.24       47.11      4.93 o 
  -4  24   7      587.60      610.81     12.49 o 
  -3  24   7      132.86      170.96      6.58 o 
  -2  24   7      190.32      167.99      6.86 o 
  -1  24   7       34.09       35.29      6.08 o 
   0  24   7       10.37        6.75      6.99 o 
   1  24   7      125.18      152.44      9.15 o 
   2  24   7       18.32       21.04      7.93 o 
   3  24   7      230.76      232.61     16.90 o 
   4  24   7       13.83        6.20      6.84 o 
   5  24   7       21.82       19.06      6.92 o 
   6  24   7        9.33       12.03      8.10 o 
  -7  25   7       36.92       41.66      8.75 o 
  -6  25   7        0.17       -5.83      5.83 o 
  -5  25   7        7.94        6.24      5.93 o 
  -4  25   7        0.27        3.49      5.75 o 
  -3  25   7      149.46      144.14      6.31 o 
  -2  25   7      212.91      216.16      8.48 o 
  -1  25   7       78.63       87.31     12.60 o 
   0  25   7       19.29       24.26     12.10 o 
   1  25   7      214.33      239.31     16.39 o 
   2  25   7        1.20       -7.93      7.93 o 
   3  25   7       74.68       76.35     12.14 o 
   4  25   7        4.00        9.38      8.09 o 
   5  25   7       13.77       20.27     11.20 o 
  -6  26   7       68.53       83.41      6.03 o 
  -5  26   7       67.81       73.36      5.82 o 
  -4  26   7      241.08      245.80      8.03 o 
  -3  26   7       73.14       76.52      6.68 o 
  -2  26   7      114.86      111.48      6.91 o 
  -1  26   7       65.75       66.47      6.69 o 
   0  26   7      132.93      144.23      8.42 o 
   1  26   7      257.70      251.63     11.17 o 
   2  26   7      143.15      127.94      9.47 o 
   3  26   7       72.91       75.77     15.01 o 
   4  26   7        3.19       -2.32      9.73 o 
  -4  27   7        7.23        0.86      7.30 o 
  -3  27   7       61.70       54.33      6.56 o 
  -2  27   7       74.76       75.70     10.69 o 
  -1  27   7        5.09        5.54      9.39 o 
   0  27   7        0.76       -9.29      9.29 o 
   1  27   7       83.54       87.20     14.76 o 
   2  27   7       30.63       47.33      9.06 o 
 -14   0   8       67.82       76.89     15.30 o 
 -12   0   8        4.38       -0.76      8.91 o 
 -10   0   8       82.76       89.10      7.41 o 
  -8   0   8     1463.26     1372.04     24.71 o 
  -6   0   8       18.43       14.66      3.27 o 
  -4   0   8     2469.24     2320.82     39.55 o 
  -2   0   8      328.39      357.73      7.67 o 
   0   0   8     1543.73     1812.83     31.21 o 
   2   0   8        7.01        1.59      3.68 o 
   4   0   8     6820.61     7211.52    143.58 o 
   6   0   8      573.52      508.71     13.79 o 
   8   0   8      459.45      460.22     18.56 o 
  10   0   8      162.66      149.82     18.01 o 
  12   0   8       18.31        8.32      8.05 o 
 -15   1   8       61.38       60.39     11.51 o 
 -14   1   8        9.65        4.71     11.24 o 
 -13   1   8      616.07      632.00     15.56 o 
 -12   1   8        0.73        2.95      5.22 o 
 -11   1   8       67.05       57.66      5.07 o 
 -10   1   8      463.74      500.80     15.42 o 
  -9   1   8     1547.97     1395.93     19.94 o 
  -8   1   8        1.96        7.27      2.78 o 
  -7   1   8     1167.67     1120.32     14.45 o 
  -6   1   8       75.71      111.86      2.94 o 
  -5   1   8       11.65       13.06      2.16 o 
  -4   1   8     2599.63     2951.95     35.23 o 
  -3   1   8       58.90       85.98      2.83 o 
  -2   1   8        0.01       14.09      2.52 o 
  -1   1   8     7041.82     6683.95     78.12 o 
   0   1   8      126.43      131.83      2.95 o 
   1   1   8       56.19       61.41      3.81 o 
   2   1   8       19.65       32.17      2.98 o 
   3   1   8     2062.53     2241.01     33.02 o 
   4   1   8      188.17      142.37      4.89 o 
   5   1   8      878.20      845.89     14.24 o 
   6   1   8       70.05       87.84      4.29 o 
   7   1   8      164.35      147.25      5.36 o 
   8   1   8      169.19      149.54      5.57 o 
   9   1   8       28.06       32.24      5.02 o 
  10   1   8      178.87      158.01      6.13 o 
  11   1   8      115.05      126.08      6.10 o 
  12   1   8       33.88       45.49      5.86 o 
 -15   2   8        0.84      -10.25     10.25 o 
 -14   2   8       75.57       58.97      7.03 o 
 -13   2   8      174.77      153.11      7.95 o 
 -12   2   8      161.48      150.81      7.51 o 
 -11   2   8       27.35       32.48      5.58 o 
 -10   2   8      195.09      187.37      6.27 o 
  -9   2   8      890.37      847.53     13.09 o 
  -8   2   8       41.85       40.95      2.90 o 
  -7   2   8      419.51      360.56      5.82 o 
  -6   2   8     2168.58     2216.76     26.93 o 
  -5   2   8       95.30       83.43      3.84 o 
  -4   2   8      215.11      159.08      3.41 o 
  -3   2   8     2079.13     2307.68     27.79 o 
  -2   2   8     8249.70     8185.52    109.39 o 
  -1   2   8        9.66       31.33      2.29 o 
   0   2   8     2877.92     2697.53     32.34 o 
   1   2   8      318.56      418.19      6.12 o 
   2   2   8     6601.57     6932.41     88.31 o 
   3   2   8       13.47        8.73      2.64 o 
   4   2   8     4580.28     4777.04     68.03 o 
   5   2   8        5.14        2.57      3.95 o 
   6   2   8      183.92      159.82      5.18 o 
   7   2   8       92.37       99.17      4.83 o 
   8   2   8       16.97       21.68      5.13 o 
   9   2   8        2.65        0.65      4.66 o 
  10   2   8       49.79       49.30      5.37 o 
  11   2   8        0.01       -5.60      5.60 o 
  12   2   8      142.94      157.48      6.63 o 
 -15   3   8      108.73      100.51     11.42 o 
 -14   3   8       29.54       30.78      7.96 o 
 -13   3   8      100.73      112.03      7.57 o 
 -12   3   8      342.64      299.03      9.74 o 
 -11   3   8      186.75      174.04      6.13 o 
 -10   3   8        3.21       -4.12      4.12 o 
  -9   3   8      249.07      225.32      5.43 o 
  -8   3   8      186.44      200.71      4.88 o 
  -7   3   8      992.00     1091.61     15.77 o 
  -6   3   8       22.94       23.60      2.43 o 
  -5   3   8     1200.22     1337.38     16.72 o 
  -4   3   8     1352.68     1481.06     18.32 o 
  -3   3   8       45.18       34.19      2.26 o 
  -2   3   8     8038.23     8192.26     95.48 o 
  -1   3   8     1013.77      961.25     13.77 o 
   0   3   8      191.10      211.34      6.93 o 
   1   3   8     1187.71     1234.25     14.45 o 
   2   3   8     4097.92     3990.27     51.52 o 
   3   3   8     2576.57     2647.83     55.07 o 
   4   3   8        2.38        4.25      2.92 o 
   5   3   8     3346.89     3250.72     47.24 o 
   6   3   8      121.96      130.21      4.84 o 
   7   3   8     2119.16     2155.02     32.51 o 
   8   3   8      824.49      762.29     13.61 o 
   9   3   8        7.11       -0.90      5.02 o 
  10   3   8       29.75       41.42      4.97 o 
  11   3   8      114.62      113.70      6.06 o 
  12   3   8        4.18        3.89      6.33 o 
 -15   4   8        6.04       18.99      8.29 o 
 -14   4   8       25.62       22.98      9.28 o 
 -13   4   8       54.76       56.57      7.35 o 
 -12   4   8        7.33       -2.07      6.68 o 
 -11   4   8       52.79       51.08      5.90 o 
 -10   4   8      283.39      271.95      6.32 o 
  -9   4   8     1577.23     1507.33     21.46 o 
  -8   4   8       25.48       27.02      3.52 o 
  -7   4   8       14.68        9.00      3.54 o 
  -6   4   8     1240.16     1067.52     13.72 o 
  -5   4   8     3270.08     3462.83     41.20 o 
  -4   4   8      304.46      406.02      6.03 o 
  -3   4   8      534.56      621.93      8.43 o 
  -2   4   8      111.65      122.89      3.04 o 
  -1   4   8     6079.65     6098.53     71.58 o 
   0   4   8     7443.66     7217.27     79.13 o 
   1   4   8     1712.60     1742.84     21.41 o 
   2   4   8     2310.85     2558.84     53.48 o 
   3   4   8      182.64      170.64      5.57 o 
   4   4   8      523.10      544.67      8.84 o 
   5   4   8      309.23      337.63      7.48 o 
   6   4   8      966.63      941.92     15.75 o 
   7   4   8      304.55      334.50      9.32 o 
   8   4   8      395.06      390.48      8.73 o 
   9   4   8       33.46       37.13      5.20 o 
  10   4   8        0.08        9.47      5.48 o 
  11   4   8        1.98        6.34      5.76 o 
  12   4   8      105.40      108.06      6.93 o 
 -15   5   8       53.03       64.27     10.90 o 
 -14   5   8       25.95       38.74      8.39 o 
 -13   5   8      144.85      159.55      8.14 o 
 -12   5   8      149.38      148.65      7.47 o 
 -11   5   8       59.34       46.46      5.01 o 
 -10   5   8       46.13       40.87      4.58 o 
  -9   5   8      241.45      230.26      5.58 o 
  -8   5   8     1771.06     1720.65     24.02 o 
  -7   5   8      590.88      580.45      9.42 o 
  -6   5   8      847.82      880.27     13.04 o 
  -5   5   8     1352.39     1369.33     17.12 o 
  -4   5   8     1758.36     1647.72     20.28 o 
  -3   5   8      102.47       95.68      2.74 o 
  -2   5   8      787.31      922.33     11.93 o 
  -1   5   8     4717.75     4820.33     53.19 o 
   0   5   8     2737.95     2728.78     30.61 o 
   1   5   8     1495.50     1399.76     17.48 o 
   2   5   8      604.25      521.14      8.32 o 
   3   5   8     1317.78     1203.21     16.87 o 
   4   5   8       87.68       88.54      3.40 o 
   5   5   8     2411.91     2318.57     31.02 o 
   6   5   8      241.65      203.62      6.01 o 
   7   5   8      355.85      367.92      8.39 o 
   8   5   8        7.77        8.30      5.10 o 
   9   5   8        2.90       10.95      5.02 o 
  10   5   8      366.05      339.42      8.59 o 
  11   5   8      118.17      114.71      6.03 o 
  12   5   8       10.52       14.69     12.30 o 
 -14   6   8       64.65       66.24     15.57 o 
 -13   6   8      115.62      117.47      7.99 o 
 -12   6   8      417.21      374.41     11.09 o 
 -11   6   8       61.12       63.96      5.24 o 
 -10   6   8       13.53       15.92      5.46 o 
  -9   6   8        1.06       -0.38      5.21 o 
  -8   6   8       10.11       10.09      3.61 o 
  -7   6   8        4.12        4.40      3.26 o 
  -6   6   8     3705.51     3515.58     46.53 o 
  -5   6   8      791.97      849.59     11.96 o 
  -4   6   8       19.34       29.76      2.21 o 
  -3   6   8      523.72      653.64      8.90 o 
  -2   6   8      528.26      544.99      7.13 o 
  -1   6   8      136.42      152.79      3.09 o 
   0   6   8     5719.57     5711.33     67.21 o 
   1   6   8      300.78      330.98      5.25 o 
   2   6   8     4216.90     4230.63     54.62 o 
   3   6   8     4083.58     4108.44     53.21 o 
   4   6   8      116.24       89.05      3.50 o 
   5   6   8       13.48       20.12      5.35 o 
   6   6   8      772.75      745.00     15.39 o 
   7   6   8     1580.75     1513.30     27.75 o 
   8   6   8       93.61       81.75      6.04 o 
   9   6   8        0.08       -1.44      7.49 o 
  10   6   8        0.12        4.00      5.27 o 
  11   6   8      254.80      251.84      9.48 o 
  12   6   8       33.45       31.83      7.72 o 
 -14   7   8       40.37       44.83      6.60 o 
 -13   7   8      271.44      324.44      9.28 o 
 -12   7   8      178.11      187.08      7.63 o 
 -11   7   8        6.33       -0.98      5.11 o 
 -10   7   8       15.86        9.23      5.05 o 
  -9   7   8      274.56      256.36      7.06 o 
  -8   7   8      585.41      525.77      9.01 o 
  -7   7   8     1357.76     1268.84     18.19 o 
  -6   7   8       53.15       77.31      3.72 o 
  -5   7   8       75.02      100.96      3.82 o 
  -4   7   8      538.81      575.44      7.51 o 
  -3   7   8     1618.98     1611.27     18.62 o 
  -2   7   8     6791.57     6757.05     74.15 o 
  -1   7   8        0.10        2.32      3.57 o 
   0   7   8      165.71      189.40      3.69 o 
   1   7   8     1601.55     1473.08     18.35 o 
   2   7   8      160.35      150.59      3.35 o 
   3   7   8     1684.71     1568.05     21.58 o 
   4   7   8      193.40      152.44      4.38 o 
   5   7   8       44.85       51.67      3.52 o 
   6   7   8      232.42      256.27      6.85 o 
   7   7   8     2744.27     2775.29     47.78 o 
   8   7   8      302.07      303.91      8.12 o 
   9   7   8      301.13      295.25      8.04 o 
  10   7   8       19.64       32.74      7.51 o 
  11   7   8      365.97      381.69     10.82 o 
  12   7   8       48.96       52.27      6.17 o 
 -14   8   8        4.54       -2.52      8.35 o 
 -13   8   8       56.34       64.66      5.46 o 
 -12   8   8       51.99       46.41      4.61 o 
 -11   8   8        5.27       -0.07      4.59 o 
 -10   8   8       40.70       38.70      6.05 o 
  -9   8   8      116.02      124.98      4.77 o 
  -8   8   8        7.79       16.43      4.56 o 
  -7   8   8     2329.25     2203.97     27.77 o 
  -6   8   8     1689.84     1654.62     23.03 o 
  -5   8   8        8.59       13.47      3.23 o 
  -4   8   8     1088.61     1104.44     13.25 o 
  -3   8   8     1333.11     1358.48     15.95 o 
  -2   8   8      192.97      244.98      4.11 o 
  -1   8   8     7376.90     7196.78     84.40 o 
   0   8   8     1044.88      996.18     12.88 o 
   1   8   8      996.24     1058.08     13.63 o 
   2   8   8      705.21      755.73     11.42 o 
   3   8   8     2596.06     2593.30     34.45 o 
   4   8   8      213.88      203.70      6.16 o 
   5   8   8      437.73      389.91      7.41 o 
   6   8   8     1010.81      924.94     18.34 o 
   7   8   8      257.87      252.78      7.23 o 
   8   8   8      250.53      233.20      8.39 o 
   9   8   8      111.26      113.29      5.72 o 
  10   8   8      289.83      267.66      9.24 o 
  11   8   8       89.09       87.44      8.42 o 
  12   8   8       48.73       54.92      6.36 o 
 -14   9   8       53.79       74.60      6.43 o 
 -13   9   8       95.03      121.80      5.99 o 
 -12   9   8        3.38        0.42      4.80 o 
 -11   9   8      107.39       96.90      5.91 o 
 -10   9   8      141.21      121.99      5.15 o 
  -9   9   8      169.83      145.20      5.14 o 
  -8   9   8      418.04      457.05      8.65 o 
  -7   9   8      890.46      858.14     13.55 o 
  -6   9   8      519.63      511.34      7.93 o 
  -5   9   8      885.83      895.11     12.26 o 
  -4   9   8        2.41        3.68      3.48 o 
  -3   9   8      118.96       93.22      3.45 o 
  -2   9   8      537.47      583.09      8.21 o 
  -1   9   8        3.81       11.72      2.63 o 
   0   9   8       68.09      111.75      3.14 o 
   1   9   8      870.66      898.62     11.92 o 
   2   9   8     5475.66     5558.02     71.41 o 
   3   9   8       19.73       21.17      4.98 o 
   4   9   8      605.42      542.16      9.13 o 
   5   9   8      261.70      228.18      5.70 o 
   6   9   8      886.01      850.87     14.85 o 
   7   9   8      948.98      916.15     27.09 o 
   8   9   8      999.06      986.72     19.82 o 
   9   9   8        8.06        8.59     11.01 o 
  10   9   8       74.13       65.13      6.33 o 
  11   9   8       89.48       81.22      7.00 o 
  12   9   8      242.66      247.56     11.29 o 
 -14  10   8       45.84       59.94      6.87 o 
 -13  10   8       19.07       25.32      5.31 o 
 -12  10   8       27.45       33.86      5.13 o 
 -11  10   8       13.34       19.20      5.10 o 
 -10  10   8      330.80      294.22      7.20 o 
  -9  10   8       71.71       59.10      4.75 o 
  -8  10   8     1087.67      930.79     14.72 o 
  -7  10   8     1303.32     1277.83     18.99 o 
  -6  10   8      278.68      296.77      6.84 o 
  -5  10   8       29.11       30.42      2.79 o 
  -4  10   8      340.38      291.89      5.32 o 
  -3  10   8     2055.20     1878.98     23.09 o 
  -2  10   8     4171.33     4247.38     50.40 o 
  -1  10   8      934.12      839.68     11.15 o 
   0  10   8     1199.19     1198.63     15.37 o 
   1  10   8     1136.39     1345.91     18.87 o 
   2  10   8     3673.27     3657.16     53.65 o 
   3  10   8      340.69      328.00      6.55 o 
   4  10   8      458.62      450.83      8.17 o 
   5  10   8       27.21       36.42      3.96 o 
   6  10   8      439.03      432.26      8.18 o 
   7  10   8       93.52       92.70      5.37 o 
   8  10   8        7.89        7.41      6.20 o 
   9  10   8       73.93       78.01      6.86 o 
  10  10   8        2.41       10.70      6.89 o 
  11  10   8        6.74        7.18      7.70 o 
 -14  11   8        0.22        5.70      5.94 o 
 -13  11   8        0.73       15.40      7.00 o 
 -12  11   8       66.06       64.82      7.11 o 
 -11  11   8       20.24       34.03      5.18 o 
 -10  11   8       86.72       86.50      4.99 o 
  -9  11   8      935.66      871.74     14.35 o 
  -8  11   8       25.15       41.66      3.98 o 
  -7  11   8      607.01      609.08     10.48 o 
  -6  11   8       61.09       50.42      3.55 o 
  -5  11   8      559.84      473.72      7.51 o 
  -4  11   8      328.97      314.95      6.12 o 
  -3  11   8       31.84       53.41      3.25 o 
  -2  11   8      131.97      128.43      3.87 o 
  -1  11   8      229.85      182.63      3.95 o 
   0  11   8      384.14      408.41      6.44 o 
   1  11   8      319.08      320.83      5.52 o 
   2  11   8      185.28      189.15      4.94 o 
   3  11   8      254.39      218.20      5.33 o 
   4  11   8      459.93      445.01      8.21 o 
   5  11   8     1718.12     1693.73     23.68 o 
   6  11   8       16.04       18.14      4.42 o 
   7  11   8       30.20       44.63      5.30 o 
   8  11   8        6.09        3.08      6.25 o 
   9  11   8      315.41      324.63      9.82 o 
  10  11   8        0.01       -2.73      7.17 o 
  11  11   8      357.15      419.87     14.66 o 
 -13  12   8        3.41       -1.89      6.55 o 
 -12  12   8       23.74       32.84      6.29 o 
 -11  12   8        0.18        0.61      5.13 o 
 -10  12   8      173.18      149.95      5.62 o 
  -9  12   8      219.51      271.26      6.90 o 
  -8  12   8      243.59      217.99      5.95 o 
  -7  12   8      340.92      293.90      6.67 o 
  -6  12   8       51.64       53.47      4.83 o 
  -5  12   8     1129.68     1021.00     17.03 o 
  -4  12   8     1748.06     1650.11     22.92 o 
  -3  12   8      584.45      566.96      9.77 o 
  -2  12   8     2445.23     2438.75     32.81 o 
  -1  12   8       21.15       12.51      2.74 o 
   0  12   8       23.32       30.59      2.75 o 
   1  12   8        9.70        9.13      3.00 o 
   2  12   8     5158.68     5233.56     75.91 o 
   3  12   8      807.12      688.32     11.00 o 
   4  12   8        9.39       10.16      4.17 o 
   5  12   8       34.55       40.50      4.50 o 
   6  12   8        1.47       -4.08      4.08 o 
   7  12   8      458.76      397.70     10.56 o 
   8  12   8      242.74      255.40      9.03 o 
   9  12   8       57.60       54.06      6.48 o 
  10  12   8       51.28       54.52      7.03 o 
  11  12   8       46.40       50.57     10.28 o 
 -13  13   8      135.34      155.74      8.74 o 
 -12  13   8      268.58      304.10      7.75 o 
 -11  13   8      256.89      283.76      7.45 o 
 -10  13   8       38.86       50.01      4.48 o 
  -9  13   8      256.79      247.92      6.61 o 
  -8  13   8      381.38      376.09      8.68 o 
  -7  13   8      382.65      327.37      8.91 o 
  -6  13   8     2804.79     2539.61     38.98 o 
  -5  13   8      589.59      568.07     10.78 o 
  -4  13   8      469.92      442.48      8.92 o 
  -3  13   8      301.25      296.00      6.93 o 
  -2  13   8      142.28      127.59      4.02 o 
  -1  13   8      290.74      320.09      5.59 o 
   0  13   8       86.80       85.48      3.18 o 
   1  13   8      473.49      492.70      7.61 o 
   2  13   8     1354.32     1195.86     17.18 o 
   3  13   8       32.44       30.56      3.99 o 
   4  13   8      242.50      253.64      6.03 o 
   5  13   8      544.61      505.16      9.22 o 
   6  13   8       23.59       35.78      5.89 o 
   7  13   8      255.50      254.66      8.64 o 
   8  13   8      638.22      644.36     18.09 o 
   9  13   8        3.35       -3.33      7.01 o 
  10  13   8       98.39      113.29      7.38 o 
  11  13   8       39.97       51.52      7.27 o 
 -13  14   8       76.07       81.92      8.84 o 
 -12  14   8      249.21      286.21      8.56 o 
 -11  14   8       67.94       76.16      5.45 o 
 -10  14   8     1110.50     1099.57     21.98 o 
  -9  14   8      255.13      248.99      7.33 o 
  -8  14   8       39.58       44.78      4.49 o 
  -7  14   8      514.02      472.42      9.95 o 
  -6  14   8      105.55      112.46      5.05 o 
  -5  14   8       75.39       77.16      4.58 o 
  -4  14   8      201.96      189.22      5.77 o 
  -3  14   8      358.87      355.62      6.89 o 
  -2  14   8      322.31      306.03      7.12 o 
  -1  14   8      477.64      457.09      7.15 o 
   0  14   8      583.74      601.77      8.82 o 
   1  14   8     1688.71     1677.32     21.16 o 
   2  14   8      471.40      476.37      8.54 o 
   3  14   8     1959.16     2036.57     27.83 o 
   4  14   8       43.88       34.95      4.11 o 
   5  14   8      123.93      126.81      5.18 o 
   6  14   8       55.89       59.90      4.76 o 
   7  14   8       52.47       45.41      5.33 o 
   8  14   8      179.69      168.23      7.91 o 
   9  14   8       55.77       41.61      7.42 o 
  10  14   8       88.73       91.13      7.32 o 
 -12  15   8        2.69       14.18      6.44 o 
 -11  15   8      126.12      115.52      6.30 o 
 -10  15   8       24.73       36.32      5.05 o 
  -9  15   8       13.51       31.36      5.15 o 
  -8  15   8       95.21       82.16      5.01 o 
  -7  15   8      523.41      552.33     11.17 o 
  -6  15   8      185.25      221.60      8.38 o 
  -5  15   8      119.96      138.21      5.90 o 
  -4  15   8      281.99      261.97      6.64 o 
  -3  15   8     1227.27     1103.28     18.31 o 
  -2  15   8     1839.72     1824.56     25.28 o 
  -1  15   8     2124.86     2098.57     25.95 o 
   0  15   8       49.18       55.97      3.33 o 
   1  15   8     1815.04     1792.21     22.51 o 
   2  15   8      787.41      781.51     15.04 o 
   3  15   8     1976.77     2040.20     31.20 o 
   4  15   8       63.51       63.84      4.26 o 
   5  15   8       56.83       56.20      5.10 o 
   6  15   8      126.21      122.07      5.89 o 
   7  15   8      684.16      727.52     13.87 o 
   8  15   8        7.37        9.10     13.54 o 
   9  15   8       48.15       46.95      6.51 o 
  10  15   8       31.78       37.43      8.65 o 
 -12  16   8      146.89      157.99      7.07 o 
 -11  16   8       47.12       61.87      5.17 o 
 -10  16   8       35.77       47.91      5.01 o 
  -9  16   8      895.73      911.03     16.60 o 
  -8  16   8      153.80      176.63      6.30 o 
  -7  16   8      980.34      868.91     15.62 o 
  -6  16   8     3811.57     3704.49     55.84 o 
  -5  16   8      965.34      960.76     16.66 o 
  -4  16   8      197.50      212.67      6.14 o 
  -3  16   8      352.60      354.46      8.10 o 
  -2  16   8        0.05        4.43      5.06 o 
  -1  16   8        2.84        7.64      3.78 o 
   0  16   8     1274.30     1299.13     16.88 o 
   1  16   8       72.32       78.19      4.09 o 
   2  16   8      207.99      193.37      5.47 o 
   3  16   8      697.48      727.01     11.83 o 
   4  16   8      590.46      624.62     11.96 o 
   5  16   8      190.11      191.90      9.22 o 
   6  16   8      133.13      118.30      5.75 o 
   7  16   8      254.82      269.47      7.97 o 
   8  16   8        6.96       -1.83     10.86 o 
   9  16   8       21.65       40.21      7.24 o 
  10  16   8       33.79       55.44     11.98 o 
 -12  17   8        5.19       -3.12      7.00 o 
 -11  17   8        0.40        6.26      5.31 o 
 -10  17   8      233.49      215.15      7.24 o 
  -9  17   8       61.93       59.56      4.99 o 
  -8  17   8       36.62       64.04      5.05 o 
  -7  17   8       28.48       32.46      6.11 o 
  -6  17   8       21.32       30.19      6.05 o 
  -5  17   8       57.36       54.82      4.66 o 
  -4  17   8       72.31       57.76      4.60 o 
  -3  17   8       11.41       15.85      4.43 o 
  -2  17   8      566.57      492.97      9.83 o 
  -1  17   8      568.37      544.91      9.34 o 
   0  17   8      191.27      206.44      4.88 o 
   1  17   8       23.76       24.49      4.39 o 
   2  17   8      148.16      153.63      5.11 o 
   3  17   8        0.58        0.27      4.17 o 
   4  17   8       31.64       44.26      5.11 o 
   5  17   8        1.51       -4.00      9.61 o 
   6  17   8        8.02       -5.22      5.22 o 
   7  17   8      114.09      106.46      6.23 o 
   8  17   8        2.37       -2.39      6.90 o 
   9  17   8      198.82      213.42     13.60 o 
 -11  18   8        0.12        1.26      6.32 o 
 -10  18   8        0.90       -1.75      5.48 o 
  -9  18   8       68.35       73.64      5.13 o 
  -8  18   8      194.13      177.68      6.35 o 
  -7  18   8       15.10        9.53      4.95 o 
  -6  18   8      151.99      144.66      5.88 o 
  -5  18   8      585.84      571.48     11.45 o 
  -4  18   8       81.67       74.34      4.89 o 
  -3  18   8      216.41      179.70      6.07 o 
  -2  18   8        0.09       -2.72      4.35 o 
  -1  18   8     1098.13     1053.55     17.78 o 
   0  18   8     1024.93     1103.62     16.41 o 
   1  18   8        3.86        8.09      4.37 o 
   2  18   8       75.20       74.08      5.22 o 
   3  18   8      869.35      924.86     16.15 o 
   4  18   8      115.43      111.32      5.62 o 
   5  18   8      465.91      486.38     10.52 o 
   6  18   8      397.60      397.37      9.65 o 
   7  18   8        4.05       -4.29      5.74 o 
   8  18   8       38.21       55.75     13.87 o 
   9  18   8        1.07       -5.19      7.88 o 
 -11  19   8       56.43       58.36      5.48 o 
 -10  19   8        3.81       23.14      5.64 o 
  -9  19   8      258.56      262.21      7.66 o 
  -8  19   8      327.34      316.91      8.48 o 
  -7  19   8       31.96       47.72      5.10 o 
  -6  19   8       52.27       39.54      4.51 o 
  -5  19   8      475.62      458.34     10.01 o 
  -4  19   8       36.42       35.66      5.20 o 
  -3  19   8       22.41       19.42      5.31 o 
  -2  19   8      247.26      262.07      7.01 o 
  -1  19   8      462.80      431.04      9.21 o 
   0  19   8      628.71      589.52     11.29 o 
   1  19   8      994.51     1003.89     15.04 o 
   2  19   8       29.56       34.38      5.51 o 
   3  19   8      218.75      236.47      7.14 o 
   4  19   8       51.28       47.02      5.25 o 
   5  19   8       63.68       73.42      5.42 o 
   6  19   8        7.83        2.88      5.85 o 
   7  19   8      331.05      349.13     11.07 o 
   8  19   8       58.34       59.31      7.36 o 
 -10  20   8        7.44       -1.38      5.70 o 
  -9  20   8       42.34       64.25      5.32 o 
  -8  20   8       14.99       18.74      5.42 o 
  -7  20   8      346.08      368.59      9.08 o 
  -6  20   8        6.55       11.52      5.25 o 
  -5  20   8       41.82       45.60      4.89 o 
  -4  20   8      696.84      691.40     13.19 o 
  -3  20   8       74.25       73.55      4.88 o 
  -2  20   8      109.29      110.94      6.05 o 
  -1  20   8        3.49       -3.70      4.64 o 
   0  20   8        1.32        8.72      8.03 o 
   1  20   8       26.92       35.25      7.43 o 
   2  20   8       18.73       18.34      5.21 o 
   3  20   8        0.39       -4.21      5.26 o 
   4  20   8      131.37      133.80      6.06 o 
   5  20   8      168.45      174.77      6.70 o 
   6  20   8        3.77        1.11      6.28 o 
   7  20   8       10.80       14.28      6.65 o 
   8  20   8        8.28        3.99     11.65 o 
 -10  21   8        0.67       -5.45      5.80 o 
  -9  21   8        3.57        0.73      5.86 o 
  -8  21   8       20.31       22.84      5.90 o 
  -7  21   8      219.32      229.57      7.40 o 
  -6  21   8       57.78       65.02      5.08 o 
  -5  21   8        3.11       -1.01      5.26 o 
  -4  21   8        9.09       10.38      5.47 o 
  -3  21   8        1.03       -2.06      4.76 o 
  -2  21   8       91.04       84.54      5.40 o 
  -1  21   8      112.06      106.63      5.12 o 
   0  21   8      287.73      304.42      8.83 o 
   1  21   8      453.60      474.31     14.73 o 
   2  21   8       86.77       77.86      6.39 o 
   3  21   8        5.15       -0.38      5.66 o 
   4  21   8        0.58       -1.74      5.61 o 
   5  21   8      310.93      318.20      8.62 o 
   6  21   8      138.02      130.10      6.58 o 
   7  21   8        1.14       -1.16      6.96 o 
  -9  22   8      102.88      118.58      6.09 o 
  -8  22   8       96.76       97.74      5.82 o 
  -7  22   8        3.04       -6.57      6.57 o 
  -6  22   8        3.70       -5.48      5.48 o 
  -5  22   8       14.59       13.23      5.42 o 
  -4  22   8      745.44      773.19     14.58 o 
  -3  22   8      235.78      227.96      7.01 o 
  -2  22   8       10.35        6.13      5.03 o 
  -1  22   8       48.00       41.62      5.65 o 
   0  22   8       67.75       68.53     14.38 o 
   1  22   8      192.18      201.70      9.85 o 
   2  22   8       47.13       41.38      8.14 o 
   3  22   8       30.02       42.68      5.51 o 
   4  22   8      287.76      305.52      8.51 o 
   5  22   8       20.43       24.70      7.60 o 
   6  22   8       44.02       48.65      5.95 o 
   7  22   8       12.48        6.51      6.95 o 
  -8  23   8       10.11       20.31      6.20 o 
  -7  23   8        4.03       -2.62      5.40 o 
  -6  23   8       30.41       17.78      5.79 o 
  -5  23   8       19.09       25.31      6.29 o 
  -4  23   8        0.47        0.40      5.35 o 
  -3  23   8       10.74        5.28      5.25 o 
  -2  23   8        0.85        3.41      5.39 o 
  -1  23   8       95.85       98.84      6.53 o 
   0  23   8       14.17        8.08      8.28 o 
   1  23   8       61.88       78.11      7.83 o 
   2  23   8        0.47        6.50      7.62 o 
   3  23   8       22.31       32.09      9.18 o 
   4  23   8       29.76       40.36      6.08 o 
   5  23   8      308.02      330.23     10.65 o 
   6  23   8        0.28       -2.44      6.54 o 
  -7  24   8       37.76       47.12      5.46 o 
  -6  24   8      108.81       96.52      5.80 o 
  -5  24   8       41.71       38.83      5.48 o 
  -4  24   8       86.17       76.25      5.71 o 
  -3  24   8      383.12      406.43      9.63 o 
  -2  24   8      234.80      265.35      7.77 o 
  -1  24   8      215.22      209.40      8.21 o 
   0  24   8       69.82      100.09      8.35 o 
   1  24   8       28.32       34.11      9.30 o 
   2  24   8      361.97      355.84     13.44 o 
   3  24   8        1.21        8.53     12.04 o 
   4  24   8      347.38      372.26     11.13 o 
   5  24   8        4.97        3.28      6.88 o 
  -6  25   8        5.70        5.17      6.04 o 
  -5  25   8       51.85       56.37      6.62 o 
  -4  25   8       38.12       64.02      6.65 o 
  -3  25   8       11.80       35.93      5.74 o 
  -2  25   8        6.91        8.26      8.03 o 
  -1  25   8        9.00        9.86      8.53 o 
   0  25   8        1.34        9.36      8.97 o 
   1  25   8        0.19       -8.70      8.70 o 
   2  25   8      219.43      228.16     12.66 o 
   3  25   8       48.68       39.24      9.72 o 
   4  25   8      187.74      206.26     12.23 o 
  -5  26   8       80.71       89.64      6.32 o 
  -4  26   8       23.55       32.44      6.62 o 
  -3  26   8       10.28        1.71     13.63 o 
  -2  26   8       18.27       23.93      7.47 o 
  -1  26   8        7.68       -6.13      8.47 o 
   0  26   8      132.48      121.75      9.21 o 
   1  26   8       21.61       30.17      9.10 o 
   2  26   8        0.00       -1.61      8.78 o 
  -2  27   8        2.13        4.83     14.42 o 
  -1  27   8        0.08       -9.80      9.80 o 
   0  27   8       18.06        5.57      9.71 o 
 -15   0   9       10.46       21.33     15.04 o 
 -13   0   9        0.06       -1.64     14.50 o 
 -11   0   9     1349.46     1206.14     29.36 o 
  -9   0   9      136.28       99.15      7.59 o 
  -7   0   9     1789.07     1848.69     32.45 o 
  -5   0   9      946.16      885.29     16.43 o 
  -3   0   9     4859.04     4533.65     75.79 o 
  -1   0   9     1604.59     1802.25     31.23 o 
   1   0   9     2598.89     2471.32     42.28 o 
   3   0   9     7395.26     7099.63    141.62 o 
   5   0   9      265.22      250.93      9.38 o 
   7   0   9       84.73      110.22      7.26 o 
   9   0   9       28.58       34.41      7.11 o 
  11   0   9      236.84      249.39     11.24 o 
 -15   1   9       85.81       94.79     11.54 o 
 -14   1   9        4.87      -10.46     10.46 o 
 -13   1   9       53.38       53.40      7.26 o 
 -12   1   9       67.14       63.37      4.97 o 
 -11   1   9       18.86       29.11      5.23 o 
 -10   1   9     1402.55     1394.54     23.32 o 
  -9   1   9      257.31      252.21      7.00 o 
  -8   1   9        1.27       -3.17      3.17 o 
  -7   1   9      949.36      902.96     12.06 o 
  -6   1   9      146.73      164.35      6.70 o 
  -5   1   9      143.13      137.09      3.85 o 
  -4   1   9      254.90      307.47      5.08 o 
  -3   1   9      404.33      421.71      6.40 o 
  -2   1   9      317.31      287.70      4.83 o 
  -1   1   9       27.40       25.21      2.26 o 
   0   1   9     1234.24     1195.60     15.16 o 
   1   1   9      338.86      351.00      5.52 o 
   2   1   9      403.84      402.38      8.06 o 
   3   1   9      290.16      260.86      6.35 o 
   4   1   9      560.58      509.88      9.86 o 
   5   1   9      363.95      354.54      7.84 o 
   6   1   9      762.57      732.78     13.18 o 
   7   1   9      591.47      598.45     11.47 o 
   8   1   9       19.53       20.11      5.21 o 
   9   1   9      386.93      386.37      9.07 o 
  10   1   9      344.68      328.45      8.39 o 
  11   1   9       74.65       96.66      6.12 o 
  12   1   9        2.62        0.77     11.43 o 
 -15   2   9        7.08       15.97     21.55 o 
 -14   2   9       19.66       34.36      7.77 o 
 -13   2   9       79.97       96.07      7.30 o 
 -12   2   9        0.12       -5.80      6.04 o 
 -11   2   9        8.90       26.98      5.55 o 
 -10   2   9       79.19       81.85      5.39 o 
  -9   2   9      636.22      636.24     10.61 o 
  -8   2   9       65.91       71.61      3.59 o 
  -7   2   9        8.52       16.89      3.09 o 
  -6   2   9        5.62       14.20      2.50 o 
  -5   2   9       49.90       43.16      2.27 o 
  -4   2   9     1308.31     1487.89     18.51 o 
  -3   2   9    11454.72    10920.74    127.10 o 
  -2   2   9     1010.95      943.06     12.26 o 
  -1   2   9      143.82       95.60      3.61 o 
   0   2   9       51.96       32.44      2.60 o 
   1   2   9      331.22      335.70      5.39 o 
   2   2   9     1301.10     1399.23     19.32 o 
   3   2   9      216.74      194.34      5.58 o 
   4   2   9     1040.77      904.46     15.18 o 
   5   2   9      139.73      145.75      5.67 o 
   6   2   9      159.83      167.16      5.62 o 
   7   2   9      118.92      146.06      5.72 o 
   8   2   9       24.81       21.31      5.00 o 
   9   2   9      227.64      209.08      6.62 o 
  10   2   9        1.72       -5.39      5.39 o 
  11   2   9      223.72      206.39      9.05 o 
  12   2   9       64.85       85.23      6.09 o 
 -14   3   9        0.41       -7.13      7.13 o 
 -13   3   9       39.69       45.28      9.45 o 
 -12   3   9       50.07       58.64      7.24 o 
 -11   3   9      476.01      478.07     12.55 o 
 -10   3   9       34.96       35.42      4.78 o 
  -9   3   9      191.01      178.10      5.13 o 
  -8   3   9       63.08       69.03      3.51 o 
  -7   3   9      413.20      430.62      7.57 o 
  -6   3   9       13.50       25.25      2.44 o 
  -5   3   9       20.71       28.96      2.32 o 
  -4   3   9       12.55       21.13      2.46 o 
  -3   3   9      347.62      312.23      5.65 o 
  -2   3   9     3104.88     3136.76     37.51 o 
  -1   3   9     2346.64     2216.26     28.75 o 
   0   3   9       15.09       18.25      2.98 o 
   1   3   9      717.22      775.67      9.61 o 
   2   3   9      900.04      986.10     14.21 o 
   3   3   9     4364.17     4240.17     54.98 o 
   4   3   9       55.40       58.03      4.17 o 
   5   3   9       52.39       45.20      4.02 o 
   6   3   9      135.94      114.87      5.04 o 
   7   3   9       63.25       60.02      4.69 o 
   8   3   9       13.13       22.10      5.23 o 
   9   3   9        0.99        5.05      5.22 o 
  10   3   9       87.97       87.07      5.59 o 
  11   3   9        7.41        2.33      5.82 o 
  12   3   9        0.00       -7.34      7.34 o 
 -14   4   9        8.85       13.86      7.72 o 
 -13   4   9       18.27       18.92      9.84 o 
 -12   4   9       73.41       79.58      6.76 o 
 -11   4   9       61.47       62.22      6.04 o 
 -10   4   9      714.18      678.86     11.34 o 
  -9   4   9      556.55      497.21      8.96 o 
  -8   4   9      736.40      687.60     11.06 o 
  -7   4   9        9.34       16.98      3.17 o 
  -6   4   9      192.17      187.68      4.58 o 
  -5   4   9      179.72      149.89      3.37 o 
  -4   4   9      996.48     1082.25     13.90 o 
  -3   4   9      170.59      165.93      3.62 o 
  -2   4   9      202.58      193.35      3.85 o 
  -1   4   9     2236.88     2243.82     27.27 o 
   0   4   9        6.07       18.22      2.25 o 
   1   4   9      794.76      715.15      9.69 o 
   2   4   9     1369.54     1389.80     19.28 o 
   3   4   9     1139.19     1065.75     15.34 o 
   4   4   9      464.84      457.47      9.19 o 
   5   4   9        0.56       -0.54      4.09 o 
   6   4   9       26.60       28.69      4.56 o 
   7   4   9       88.49       91.39      5.09 o 
   8   4   9      285.33      266.54      7.58 o 
   9   4   9        7.60       14.30      5.70 o 
  10   4   9      364.94      346.81      8.81 o 
  11   4   9        8.27        4.82      6.38 o 
  12   4   9        2.37        3.57      6.62 o 
 -14   5   9      156.34      171.07      8.52 o 
 -13   5   9        0.02       -5.51      7.14 o 
 -12   5   9        0.08       -0.07      6.60 o 
 -11   5   9      114.63      107.42      6.76 o 
 -10   5   9        1.17        1.87      5.21 o 
  -9   5   9      208.58      171.79      5.08 o 
  -8   5   9     3455.08     3226.74     43.19 o 
  -7   5   9      966.68      910.02     13.69 o 
  -6   5   9     1908.54     1837.23     25.23 o 
  -5   5   9       40.04       39.59      2.37 o 
  -4   5   9      725.77      730.87      9.89 o 
  -3   5   9     1500.73     1570.77     19.53 o 
  -2   5   9     1555.32     1618.82     20.06 o 
  -1   5   9      288.41      292.22      4.52 o 
   0   5   9     2059.62     2029.64     23.16 o 
   1   5   9     1244.73     1254.76     15.92 o 
   2   5   9     1435.16     1448.02     20.04 o 
   3   5   9      349.56      399.21      7.08 o 
   4   5   9       30.10       44.72      3.91 o 
   5   5   9       73.56       88.07      4.55 o 
   6   5   9      664.74      682.55     12.56 o 
   7   5   9      727.77      679.59     13.31 o 
   8   5   9     2156.26     2070.77     31.82 o 
   9   5   9      112.86      106.21      5.54 o 
  10   5   9       85.89       81.45      5.51 o 
  11   5   9       15.35        8.16      6.20 o 
  12   5   9      315.74      303.76      9.85 o 
 -14   6   9       73.08       85.61      7.49 o 
 -13   6   9        0.45       -2.73      6.90 o 
 -12   6   9       52.91       54.76      6.48 o 
 -11   6   9       28.50       25.36      6.01 o 
 -10   6   9      150.19      131.96      5.62 o 
  -9   6   9        8.32        7.96      5.23 o 
  -8   6   9      104.13      108.41      6.06 o 
  -7   6   9      327.09      337.44      6.69 o 
  -6   6   9      624.45      641.68     10.28 o 
  -5   6   9      216.12      256.71      7.06 o 
  -4   6   9        8.26       22.65      2.46 o 
  -3   6   9      737.48      679.32      9.34 o 
  -2   6   9      929.10      923.00     11.28 o 
  -1   6   9      641.88      653.69      8.37 o 
   0   6   9       84.60      102.87      2.89 o 
   1   6   9      441.13      375.95      5.87 o 
   2   6   9      268.64      259.66      5.39 o 
   3   6   9      309.58      279.40      5.74 o 
   4   6   9      251.65      248.58     14.20 o 
   5   6   9       66.71       61.97      6.90 o 
   6   6   9      136.49      120.84      5.20 o 
   7   6   9       94.38       84.56      5.23 o 
   8   6   9      241.70      283.83      7.73 o 
   9   6   9      592.46      578.99     11.81 o 
  10   6   9        9.12       11.24      5.87 o 
  11   6   9       10.10        1.69      7.24 o 
  12   6   9       12.76        6.75      7.62 o 
 -14   7   9       67.24       82.17      7.90 o 
 -13   7   9      128.30      128.88      9.27 o 
 -12   7   9      285.75      274.85      9.77 o 
 -11   7   9      459.74      494.31     10.83 o 
 -10   7   9        6.14        3.12      5.44 o 
  -9   7   9      291.47      269.86      7.31 o 
  -8   7   9      165.27      156.75      4.87 o 
  -7   7   9     2018.37     1948.98     26.94 o 
  -6   7   9        0.04        1.60      3.33 o 
  -5   7   9      147.61      149.13      5.26 o 
  -4   7   9      123.50      116.04      3.80 o 
  -3   7   9      514.97      529.51      7.11 o 
  -2   7   9      726.59      733.17      9.28 o 
  -1   7   9       24.56       25.73      2.43 o 
   0   7   9        2.44        2.09      2.43 o 
   1   7   9      500.07      505.75      8.28 o 
   2   7   9     1749.62     1963.84     26.50 o 
   3   7   9      418.22      408.54      7.38 o 
   4   7   9      533.13      537.09     10.74 o 
   5   7   9       28.81       20.61      4.72 o 
   6   7   9      242.37      231.13      8.26 o 
   7   7   9     1652.05     1530.00     24.26 o 
   8   7   9        0.61        2.76      5.58 o 
   9   7   9       98.00      109.56      5.88 o 
  10   7   9       34.43       40.11      6.40 o 
  11   7   9      141.72      147.04      7.76 o 
 -14   8   9       19.47       19.02      8.08 o 
 -13   8   9       40.49       41.25      7.08 o 
 -12   8   9       91.04       88.76      4.99 o 
 -11   8   9      147.46      144.58      5.44 o 
 -10   8   9       23.11       12.19      5.87 o 
  -9   8   9     1608.25     1541.04     29.52 o 
  -8   8   9      453.17      434.43     12.97 o 
  -7   8   9       39.77       37.85      3.84 o 
  -6   8   9      218.72      208.33      4.62 o 
  -5   8   9     2168.42     2193.95     27.52 o 
  -4   8   9       99.30      134.02      3.79 o 
  -3   8   9      155.90      175.77      3.62 o 
  -2   8   9      542.92      454.38      6.35 o 
  -1   8   9     1282.97     1470.35     18.43 o 
   0   8   9     2081.34     2218.83     27.09 o 
   1   8   9      779.98      771.30     11.59 o 
   2   8   9      685.38      695.92     10.78 o 
   3   8   9     2224.90     2162.83     29.13 o 
   4   8   9      182.14      187.69      4.89 o 
   5   8   9      725.72      723.04     15.38 o 
   6   8   9        8.14        8.79      5.94 o 
   7   8   9      677.73      685.49     15.20 o 
   8   8   9      339.64      322.58      9.68 o 
   9   8   9       17.29        5.57      5.59 o 
  10   8   9       18.26        8.53      8.54 o 
  11   8   9        0.02       -6.50      6.50 o 
 -14   9   9       12.07       31.29      6.41 o 
 -13   9   9      181.50      194.15      7.67 o 
 -12   9   9        1.10       -5.79      5.79 o 
 -11   9   9        0.13       -4.75      4.75 o 
 -10   9   9      328.43      314.60      7.89 o 
  -9   9   9        0.84        3.16      4.47 o 
  -8   9   9      319.42      274.12      6.55 o 
  -7   9   9       81.91       62.24      3.83 o 
  -6   9   9      303.25      360.20      6.34 o 
  -5   9   9       18.81       13.30      3.10 o 
  -4   9   9     2484.85     2326.67     29.04 o 
  -3   9   9     5040.79     5187.21     57.35 o 
  -2   9   9       45.68       25.96      2.44 o 
  -1   9   9        8.46       22.74      2.83 o 
   0   9   9      182.75      209.78      4.19 o 
   1   9   9      665.47      605.15      9.58 o 
   2   9   9      309.10      327.98      6.38 o 
   3   9   9      254.59      241.57      5.59 o 
   4   9   9     1449.11     1367.56     21.98 o 
   5   9   9     2180.47     2018.90     35.82 o 
   6   9   9      176.38      182.22      6.35 o 
   7   9   9       84.20       63.42      5.14 o 
   8   9   9       15.44       23.69      5.84 o 
   9   9   9        7.18       -5.77     16.16 o 
  10   9   9        8.21        8.73      8.98 o 
  11   9   9       41.41       61.70      7.98 o 
 -14  10   9        5.96        3.75      7.82 o 
 -13  10   9       19.23       19.46      6.77 o 
 -12  10   9       62.31       52.27      5.90 o 
 -11  10   9      160.30      142.99      5.75 o 
 -10  10   9        1.24       -4.45      4.64 o 
  -9  10   9      582.58      566.47     10.45 o 
  -8  10   9      399.88      331.31      7.33 o 
  -7  10   9      207.17      190.09      5.34 o 
  -6  10   9       43.22       43.58      4.78 o 
  -5  10   9      175.22      141.64      4.77 o 
  -4  10   9      359.05      359.72      6.33 o 
  -3  10   9     2609.02     2450.63     33.04 o 
  -2  10   9       62.18       79.22      3.18 o 
  -1  10   9        0.25        9.10      2.54 o 
   0  10   9        3.96        9.60      2.90 o 
   1  10   9       77.22       68.61      3.96 o 
   2  10   9      334.57      312.04      6.45 o 
   3  10   9      972.48      893.97     13.60 o 
   4  10   9      425.73      439.70      8.21 o 
   5  10   9       57.32       53.76      4.32 o 
   6  10   9       99.42      103.09      5.45 o 
   7  10   9       67.18       73.58      5.86 o 
   8  10   9       38.80       63.14      5.43 o 
   9  10   9       35.86       34.15      7.65 o 
  10  10   9        1.71       -4.38      7.17 o 
  11  10   9       73.64       99.48     16.66 o 
 -13  11   9        0.26       -6.56      6.56 o 
 -12  11   9       63.02       48.10      5.05 o 
 -11  11   9      127.79      138.69      5.60 o 
 -10  11   9       58.75       55.60      5.96 o 
  -9  11   9        1.10        8.17      4.90 o 
  -8  11   9      681.95      608.78     10.87 o 
  -7  11   9      262.62      220.71      5.73 o 
  -6  11   9      627.99      604.22     10.29 o 
  -5  11   9      331.39      327.37      6.10 o 
  -4  11   9      858.30      885.27     13.35 o 
  -3  11   9     1038.08      980.51     14.48 o 
  -2  11   9        0.11        5.17      2.63 o 
  -1  11   9       26.67       41.27      2.58 o 
   0  11   9     1657.72     1636.81     20.50 o 
   1  11   9        0.63       -3.30      3.30 o 
   2  11   9      307.47      297.63      6.33 o 
   3  11   9      182.34      159.68      4.85 o 
   4  11   9     2057.55     2063.52     31.82 o 
   5  11   9      219.73      192.80      5.50 o 
   6  11   9      193.78      188.15      6.64 o 
   7  11   9       82.29      111.51      5.79 o 
   8  11   9       63.08       87.79      8.18 o 
   9  11   9       72.24       89.83      7.14 o 
  10  11   9      467.36      468.51     15.44 o 
  11  11   9        2.84        1.48      8.33 o 
 -13  12   9       53.27       64.60      6.68 o 
 -12  12   9       15.98       29.53      5.52 o 
 -11  12   9       14.99       15.99      4.95 o 
 -10  12   9        4.66       12.50      5.08 o 
  -9  12   9     1648.35     1518.63     25.23 o 
  -8  12   9      321.08      344.02      7.58 o 
  -7  12   9      584.67      584.74     10.37 o 
  -6  12   9      214.06      224.33      8.98 o 
  -5  12   9      230.03      236.45      6.21 o 
  -4  12   9     1502.95     1474.32     20.85 o 
  -3  12   9      329.67      321.25      6.37 o 
  -2  12   9     1432.98     1383.85     17.60 o 
  -1  12   9       78.27       80.80      3.12 o 
   0  12   9      831.90      907.26     12.23 o 
   1  12   9        1.83       -1.42      3.45 o 
   2  12   9     2023.12     2027.47     31.11 o 
   3  12   9      130.30      112.20      5.24 o 
   4  12   9      520.91      569.03     11.16 o 
   5  12   9      236.58      248.56      6.16 o 
   6  12   9       47.11       53.08      5.61 o 
   7  12   9       45.14       39.80      6.55 o 
   8  12   9       46.48       40.42      6.51 o 
   9  12   9       10.32       20.98     10.06 o 
  10  12   9        1.85       -1.43      7.62 o 
 -13  13   9       50.36       53.92      5.45 o 
 -12  13   9       12.57       15.89      5.77 o 
 -11  13   9      116.23      127.85      5.60 o 
 -10  13   9      500.11      446.92      9.31 o 
  -9  13   9       42.49       58.06      7.23 o 
  -8  13   9      167.56      154.77      5.33 o 
  -7  13   9      173.24      175.49      5.89 o 
  -6  13   9     1149.12     1123.32     18.85 o 
  -5  13   9      167.57      192.09      5.88 o 
  -4  13   9      911.71      887.78     15.31 o 
  -3  13   9      781.94      723.57     11.45 o 
  -2  13   9        0.19        1.80      4.58 o 
  -1  13   9        8.59        4.10      3.10 o 
   0  13   9       68.46       64.60      3.18 o 
   1  13   9      260.89      229.24      5.53 o 
   2  13   9       19.61       23.91      3.90 o 
   3  13   9        1.33       -1.49      4.25 o 
   4  13   9       11.46       19.02      5.46 o 
   5  13   9       17.24       24.89      4.85 o 
   6  13   9      249.60      251.42      7.32 o 
   7  13   9        0.46      -10.45     10.45 o 
   8  13   9       15.04       33.98      8.20 o 
   9  13   9      280.92      318.41     10.46 o 
  10  13   9        0.62      -10.41     10.41 o 
 -12  14   9       50.42       51.64      6.40 o 
 -11  14   9       36.66       49.39      5.44 o 
 -10  14   9        4.75       20.47      5.39 o 
  -9  14   9       57.98       62.07      4.80 o 
  -8  14   9      719.77      684.41     14.42 o 
  -7  14   9      108.71       86.21      4.93 o 
  -6  14   9      369.66      378.31      8.70 o 
  -5  14   9      156.13      138.59      5.28 o 
  -4  14   9     1968.28     1896.10     29.70 o 
  -3  14   9     5121.28     5000.98     65.61 o 
  -2  14   9        0.80       -3.37      3.49 o 
  -1  14   9      303.62      289.06      6.06 o 
   0  14   9      245.20      249.74      5.07 o 
   1  14   9       54.34       45.91      3.73 o 
   2  14   9     1051.74      967.56     16.54 o 
   3  14   9      285.58      312.55      6.83 o 
   4  14   9        3.06        5.43      4.61 o 
   5  14   9        2.58       -4.45      4.45 o 
   6  14   9        4.00       -2.04      6.03 o 
   7  14   9      141.92      143.25      8.96 o 
   8  14   9        0.78       -1.47      8.79 o 
   9  14   9      384.60      401.33     14.27 o 
  10  14   9       11.63        5.93     14.93 o 
 -12  15   9        9.49        8.30      7.79 o 
 -11  15   9      112.87      100.12      6.77 o 
 -10  15   9      166.35      159.20      6.39 o 
  -9  15   9       34.96       29.31      5.13 o 
  -8  15   9     1113.30     1062.79     18.52 o 
  -7  15   9      262.84      235.66      6.84 o 
  -6  15   9       20.94        8.53      4.96 o 
  -5  15   9      120.30      121.82      5.11 o 
  -4  15   9       25.52       20.03      4.36 o 
  -3  15   9      392.32      419.45     11.54 o 
  -2  15   9      285.30      229.82      5.54 o 
  -1  15   9      260.41      251.93      5.79 o 
   0  15   9       54.92       48.80      3.66 o 
   1  15   9      531.75      465.67      8.43 o 
   2  15   9      327.05      290.65      6.60 o 
   3  15   9        1.26        4.09      8.68 o 
   4  15   9       36.17       40.97      4.56 o 
   5  15   9       63.43       62.07      5.13 o 
   6  15   9       16.32        7.26      6.84 o 
   7  15   9      102.16      101.24      7.74 o 
   8  15   9        1.89       -4.47      6.85 o 
   9  15   9        2.28       -2.37     13.13 o 
 -12  16   9       16.38       39.05      8.70 o 
 -11  16   9        0.02        0.04      6.44 o 
 -10  16   9       40.45       57.34      4.97 o 
  -9  16   9       35.92       50.24      4.69 o 
  -8  16   9      225.29      246.46      7.20 o 
  -7  16   9      130.87      158.78      6.00 o 
  -6  16   9       78.24       72.12      6.98 o 
  -5  16   9      184.13      168.32      6.03 o 
  -4  16   9        9.87        6.13      4.43 o 
  -3  16   9       33.52       34.52      4.70 o 
  -2  16   9      531.07      589.02     12.17 o 
  -1  16   9      592.37      641.81     10.64 o 
   0  16   9      105.54      109.15      5.03 o 
   1  16   9      159.06      179.33      5.20 o 
   2  16   9      494.88      482.06      8.85 o 
   3  16   9      127.61      119.28      5.12 o 
   4  16   9      687.36      726.22     15.79 o 
   5  16   9       14.34       19.04      5.60 o 
   6  16   9      170.18      179.61      6.67 o 
   7  16   9       22.86       42.60     10.20 o 
   8  16   9      122.85      140.38      8.03 o 
   9  16   9      207.76      223.86      9.35 o 
 -11  17   9      117.81      123.33      6.31 o 
 -10  17   9       31.88       47.70      4.85 o 
  -9  17   9      433.61      479.11     10.71 o 
  -8  17   9       20.70       41.71      4.76 o 
  -7  17   9      664.89      665.53     15.93 o 
  -6  17   9       83.16      102.16      5.16 o 
  -5  17   9        1.57        0.20      5.08 o 
  -4  17   9      484.26      426.80      9.27 o 
  -3  17   9      543.33      527.24     10.50 o 
  -2  17   9        1.26       -1.60      4.49 o 
  -1  17   9      467.47      491.56      8.85 o 
   0  17   9        8.79        5.76      4.72 o 
   1  17   9      768.69      697.30     11.35 o 
   2  17   9     1895.27     1914.29     29.62 o 
   3  17   9      158.04      169.04      5.52 o 
   4  17   9       67.92       81.52      5.44 o 
   5  17   9        8.29        2.72      5.49 o 
   6  17   9      207.07      206.85      9.88 o 
   7  17   9       13.91       11.00      7.31 o 
   8  17   9      403.98      423.47     12.10 o 
   9  17   9       21.19       24.98      8.29 o 
 -11  18   9        6.30       17.57      5.58 o 
 -10  18   9       10.44       11.74      5.49 o 
  -9  18   9        0.09        2.62      5.22 o 
  -8  18   9      368.48      359.87      8.88 o 
  -7  18   9       25.64       34.25      5.10 o 
  -6  18   9       80.25       93.31      5.31 o 
  -5  18   9     1100.03     1025.31     26.07 o 
  -4  18   9      755.36      801.36     14.63 o 
  -3  18   9     1585.02     1515.29     24.57 o 
  -2  18   9      259.55      252.86      6.98 o 
  -1  18   9      839.50      879.47     15.42 o 
   0  18   9      324.47      330.68      8.40 o 
   1  18   9      214.26      221.46      6.67 o 
   2  18   9      701.07      736.98     12.09 o 
   3  18   9      178.46      186.67      6.52 o 
   4  18   9       25.84       34.43      5.93 o 
   5  18   9       41.94       45.41      5.90 o 
   6  18   9      266.86      251.94      7.99 o 
   7  18   9        0.03        0.86      7.60 o 
   8  18   9        8.87       10.54      9.21 o 
 -10  19   9        5.05        4.90      5.57 o 
  -9  19   9       77.76       73.83      5.23 o 
  -8  19   9      441.81      435.05     10.10 o 
  -7  19   9        0.01       -4.90      4.90 o 
  -6  19   9       18.50       30.88      5.07 o 
  -5  19   9       44.00       53.52      4.90 o 
  -4  19   9        1.76       -0.31      5.07 o 
  -3  19   9      911.71      868.98     15.59 o 
  -2  19   9      301.72      302.29     11.71 o 
  -1  19   9      134.58      132.51      5.79 o 
   0  19   9      126.35      129.13      6.41 o 
   1  19   9       83.45       95.76      5.08 o 
   2  19   9       20.34       36.08      5.61 o 
   3  19   9      246.80      267.64      7.71 o 
   4  19   9       14.24        6.95      5.94 o 
   5  19   9      116.72      117.03      6.41 o 
   6  19   9        3.85       -5.99      5.99 o 
   7  19   9      237.52      262.36      9.71 o 
   8  19   9        5.36        0.42     11.09 o 
 -10  20   9        1.01       -1.03      6.29 o 
  -9  20   9       43.76       49.63      5.30 o 
  -8  20   9       43.41       58.17      5.20 o 
  -7  20   9       56.65       48.72      5.19 o 
  -6  20   9      313.44      309.09      8.46 o 
  -5  20   9       94.91      116.75      5.65 o 
  -4  20   9        2.68        3.36      4.89 o 
  -3  20   9      144.81      131.54      5.64 o 
  -2  20   9      199.04      201.00      6.50 o 
  -1  20   9      128.76      135.83     11.66 o 
   0  20   9      164.70      184.48      7.16 o 
   1  20   9      464.96      469.61     11.62 o 
   2  20   9       26.09       38.36      7.24 o 
   3  20   9      323.40      308.37      8.17 o 
   4  20   9       52.52       64.33      5.79 o 
   5  20   9      146.86      144.48      6.72 o 
   6  20   9       30.45       46.68      6.24 o 
   7  20   9      115.95      154.82     13.10 o 
  -9  21   9       29.44       31.73      5.73 o 
  -8  21   9       13.58       34.45      6.36 o 
  -7  21   9        6.44        5.26      5.69 o 
  -6  21   9       30.08       44.97      5.45 o 
  -5  21   9      174.85      166.57      6.56 o 
  -4  21   9        5.64        8.32      5.47 o 
  -3  21   9       43.21       56.45      4.93 o 
  -2  21   9      233.99      246.58      7.06 o 
  -1  21   9       38.63       37.17      5.48 o 
   0  21   9       98.74       79.81      5.88 o 
   1  21   9      225.02      214.92     10.30 o 
   2  21   9      540.45      532.04     13.08 o 
   3  21   9      147.38      142.99      9.18 o 
   4  21   9      138.30      169.28      6.86 o 
   5  21   9      289.03      280.39      8.23 o 
   6  21   9        1.58       -6.45      6.45 o 
   7  21   9       26.97       42.82      8.34 o 
  -8  22   9       47.49       66.87      5.90 o 
  -7  22   9      140.94      124.17      6.47 o 
  -6  22   9      268.30      298.51      8.48 o 
  -5  22   9       66.67       55.36      5.28 o 
  -4  22   9       16.20       22.79      5.83 o 
  -3  22   9      263.41      275.94      7.85 o 
  -2  22   9        2.29        3.09      5.25 o 
  -1  22   9        0.03       -3.37      6.85 o 
   0  22   9      100.45      124.82      8.83 o 
   1  22   9       25.94       28.78     10.59 o 
   2  22   9      229.34      196.98     10.07 o 
   3  22   9      382.95      416.05     11.72 o 
   4  22   9        7.14       -0.53      7.50 o 
   5  22   9       23.65       18.87      6.26 o 
   6  22   9       32.11       37.39      7.48 o 
  -8  23   9        1.55        9.84      6.03 o 
  -7  23   9       21.23       18.08      5.98 o 
  -6  23   9       14.60       14.54      7.64 o 
  -5  23   9       68.56       94.19      5.75 o 
  -4  23   9      250.86      280.82     10.36 o 
  -3  23   9        1.57       -2.69      6.17 o 
  -2  23   9      392.28      422.56      9.79 o 
  -1  23   9       86.99       98.29      8.64 o 
   0  23   9      226.13      242.41     10.64 o 
   1  23   9       19.22       16.60      8.48 o 
   2  23   9      167.42      163.75     10.02 o 
   3  23   9       40.55       40.35      8.23 o 
   4  23   9      137.47      176.69      7.27 o 
   5  23   9       28.99       26.01      6.92 o 
  -7  24   9        2.59       -5.77      5.91 o 
  -6  24   9       98.44       93.52      6.21 o 
  -5  24   9      181.28      184.83      7.30 o 
  -4  24   9      100.78       98.09      5.91 o 
  -3  24   9      137.42      166.02      6.72 o 
  -2  24   9       27.52       53.03      6.30 o 
  -1  24   9        4.03       -9.23     13.32 o 
   0  24   9        6.99       -2.76     12.68 o 
   1  24   9       68.21       81.65      8.33 o 
   2  24   9       33.71       26.89      9.35 o 
   3  24   9      151.68      134.56     10.01 o 
   4  24   9       16.58       27.31      9.84 o 
  -5  25   9       10.37       12.42      6.39 o 
  -4  25   9      225.24      234.81      7.95 o 
  -3  25   9        3.64        8.94      6.33 o 
  -2  25   9       64.35       75.41     15.98 o 
  -1  25   9       11.96       17.68      9.28 o 
   0  25   9       14.52       10.89      8.88 o 
   1  25   9       26.07       33.14      9.05 o 
   2  25   9      311.53      355.70     13.89 o 
   3  25   9       23.07       26.96      9.91 o 
  -3  26   9      302.56      325.12     10.94 o 
  -2  26   9        1.29       -3.33      8.27 o 
  -1  26   9       54.06       60.35      9.70 o 
   0  26   9       22.46       20.71     10.93 o 
   1  26   9        1.82       -3.86     10.52 o 
 -14   0  10        0.39        9.91     14.65 o 
 -12   0  10        1.62      -10.76     10.76 o 
 -10   0  10       46.02       56.99      8.07 o 
  -8   0  10      894.74      880.05     21.82 o 
  -6   0  10        0.58        7.82      4.77 o 
  -4   0  10       47.11       49.49      3.93 o 
  -2   0  10     2030.53     2070.54     35.84 o 
   0   0  10     9426.69     8874.23    183.76 o 
   2   0  10     1317.68     1279.54     32.86 o 
   4   0  10      749.48      728.51     18.47 o 
   6   0  10      108.33       92.85      7.43 o 
   8   0  10      524.18      547.43     15.82 o 
  10   0  10      179.31      187.32      9.62 o 
 -14   1  10        0.42       -9.88      9.88 o 
 -13   1  10       47.76       47.00      6.85 o 
 -12   1  10       17.14        7.62      5.62 o 
 -11   1  10        7.76       -1.43      5.68 o 
 -10   1  10      363.77      359.96      9.20 o 
  -9   1  10     2324.48     2303.75     36.13 o 
  -8   1  10      621.92      571.45     11.18 o 
  -7   1  10       88.55       92.59      3.58 o 
  -6   1  10      122.69      143.69      3.55 o 
  -5   1  10      309.03      244.66      4.56 o 
  -4   1  10      781.79      857.89     11.43 o 
  -3   1  10       34.25       35.42      2.57 o 
  -2   1  10      332.43      352.84      5.69 o 
  -1   1  10       36.96       31.48      2.46 o 
   0   1  10     1109.00     1115.79     14.43 o 
   1   1  10     2535.86     2377.10     31.59 o 
   2   1  10      286.24      262.54      6.35 o 
   3   1  10      435.96      444.68      9.03 o 
   4   1  10       47.55       48.17      4.08 o 
   5   1  10      435.97      395.08      8.71 o 
   6   1  10        0.86       -2.60      4.44 o 
   7   1  10       17.73       14.82      5.35 o 
   8   1  10       90.88       82.45      7.01 o 
   9   1  10       49.75       51.33      5.56 o 
  10   1  10        0.88        1.10      5.74 o 
  11   1  10      123.03      142.21      7.47 o 
 -14   2  10       43.09       36.45     12.12 o 
 -13   2  10       82.95       90.81      8.41 o 
 -12   2  10        7.47       -6.68     10.19 o 
 -11   2  10       41.70       49.92      5.14 o 
 -10   2  10      123.18      141.38      7.40 o 
  -9   2  10      606.76      620.06     12.26 o 
  -8   2  10      352.12      312.69      6.48 o 
  -7   2  10       13.88       17.34      3.86 o 
  -6   2  10      365.97      326.14      5.52 o 
  -5   2  10        9.87       16.15      2.78 o 
  -4   2  10       45.25       37.68      2.56 o 
  -3   2  10      617.22      522.54      7.63 o 
  -2   2  10        7.62        6.07      2.88 o 
  -1   2  10      510.02      446.83      6.76 o 
   0   2  10      133.43      113.36      3.14 o 
   1   2  10      159.69      156.27      4.11 o 
   2   2  10        1.15       -3.67      3.67 o 
   3   2  10        0.93        1.76      3.91 o 
   4   2  10       15.70       28.29      4.55 o 
   5   2  10        7.64       11.09      4.82 o 
   6   2  10      785.87      828.53     14.73 o 
   7   2  10      439.86      419.34      9.35 o 
   8   2  10       42.29       44.52      4.88 o 
   9   2  10       15.14       25.81      6.06 o 
  10   2  10       50.28       46.51      5.56 o 
  11   2  10        1.09        8.84      6.23 o 
 -14   3  10       47.81       56.53      7.12 o 
 -13   3  10       69.71       89.09      7.38 o 
 -12   3  10        7.15        5.98      7.80 o 
 -11   3  10      419.44      420.53     12.14 o 
 -10   3  10     2244.06     2299.79     36.41 o 
  -9   3  10        0.04        5.42      5.84 o 
  -8   3  10       53.79       52.06      3.81 o 
  -7   3  10      153.16      121.49      4.24 o 
  -6   3  10      584.36      535.01      8.90 o 
  -5   3  10        1.85       10.23      3.37 o 
  -4   3  10     2386.41     2449.45     29.75 o 
  -3   3  10      202.91      240.99      4.61 o 
  -2   3  10     1765.63     1748.79     21.67 o 
  -1   3  10      578.63      569.95      8.18 o 
   0   3  10      343.82      332.25      5.46 o 
   1   3  10     2390.93     2320.38     30.91 o 
   2   3  10     1569.01     1548.66     23.91 o 
   3   3  10      122.87      134.56      5.19 o 
   4   3  10       13.21       24.87      5.21 o 
   5   3  10     1713.78     1581.77     24.82 o 
   6   3  10      110.68      109.84      5.22 o 
   7   3  10     1220.11     1150.25     19.26 o 
   8   3  10      802.57      765.04     14.33 o 
   9   3  10      216.01      231.51      7.33 o 
  10   3  10        1.91        2.36      5.77 o 
  11   3  10       53.84       65.05      5.64 o 
 -14   4  10        6.06       10.79      8.37 o 
 -13   4  10       68.41       56.20      7.10 o 
 -12   4  10       76.66      100.19      7.35 o 
 -11   4  10     1002.83      997.22     21.39 o 
 -10   4  10      182.15      198.96      6.63 o 
  -9   4  10      915.62      857.33     13.58 o 
  -8   4  10      122.18      131.13      4.57 o 
  -7   4  10      968.10      971.71     14.57 o 
  -6   4  10      214.54      219.07      5.24 o 
  -5   4  10     1212.27     1152.98     14.91 o 
  -4   4  10      444.24      427.70      6.99 o 
  -3   4  10     1034.42     1151.29     14.81 o 
  -2   4  10      227.12      151.28      3.60 o 
  -1   4  10        6.31        9.26      3.07 o 
   0   4  10      983.14      905.57     12.04 o 
   1   4  10     1285.17     1239.72     17.44 o 
   2   4  10       70.99       67.95      3.42 o 
   3   4  10       10.81       19.11      4.51 o 
   4   4  10     1621.93     1640.57     25.46 o 
   5   4  10      424.11      388.65      8.66 o 
   6   4  10      251.98      224.24      6.80 o 
   7   4  10       48.30       65.45      6.20 o 
   8   4  10       75.34       89.44      5.86 o 
   9   4  10        2.18       -4.54      5.56 o 
  10   4  10      261.50      255.39      9.22 o 
  11   4  10        9.35        4.33      7.32 o 
 -14   5  10      115.87      130.09      8.74 o 
 -13   5  10      107.02      113.02      7.64 o 
 -12   5  10      208.40      224.95     10.55 o 
 -11   5  10        0.96        1.11      9.11 o 
 -10   5  10       63.14       54.36      5.15 o 
  -9   5  10       53.12       66.75      4.33 o 
  -8   5  10       33.43       42.93      3.88 o 
  -7   5  10      248.68      226.33      8.88 o 
  -6   5  10      414.41      411.77      7.45 o 
  -5   5  10       34.89       55.25      3.33 o 
  -4   5  10        2.34        3.89      2.67 o 
  -3   5  10       49.17       52.58      2.68 o 
  -2   5  10        0.17        6.41      2.95 o 
  -1   5  10        3.61        3.68      4.55 o 
   0   5  10        3.59       12.43      3.44 o 
   1   5  10     1098.68     1079.54     15.55 o 
   2   5  10       52.13       44.82      3.11 o 
   3   5  10     3969.90     4073.24     58.74 o 
   4   5  10        6.69        5.76      4.38 o 
   5   5  10      168.08      152.53      5.70 o 
   6   5  10       31.36       45.76      4.99 o 
   7   5  10        8.04       16.15      5.60 o 
   8   5  10        8.98       11.93      5.71 o 
   9   5  10      211.26      231.38      7.45 o 
  10   5  10        3.31       10.65      6.18 o 
  11   5  10        0.04        0.02      6.24 o 
 -14   6  10       22.09       24.87      8.58 o 
 -13   6  10        4.27       14.49      7.94 o 
 -12   6  10      336.57      369.65     11.63 o 
 -11   6  10      575.22      561.30     14.40 o 
 -10   6  10       62.79       45.96      5.07 o 
  -9   6  10     1207.12     1222.37     20.71 o 
  -8   6  10      775.95      770.58     12.37 o 
  -7   6  10      650.86      666.04     10.84 o 
  -6   6  10     4254.42     4028.51     53.26 o 
  -5   6  10      617.08      600.40      9.78 o 
  -4   6  10     1879.47     1922.99     23.74 o 
  -3   6  10      421.50      399.48      6.91 o 
  -2   6  10      178.33      205.65      3.88 o 
  -1   6  10     1059.00     1159.10     13.92 o 
   0   6  10     5784.79     5565.89     65.83 o 
   1   6  10     1003.35      893.61     17.13 o 
   2   6  10      264.07      274.40      5.71 o 
   3   6  10       20.78       36.71      4.82 o 
   4   6  10       52.74       45.62      4.14 o 
   5   6  10        0.01       -0.02      4.37 o 
   6   6  10      758.93      741.84     13.58 o 
   7   6  10      170.00      168.52      6.45 o 
   8   6  10       16.30       12.56      5.85 o 
   9   6  10        1.04       10.05      7.37 o 
  10   6  10       13.60       28.85      6.49 o 
  11   6  10       75.91       63.91      6.60 o 
 -14   7  10        0.24       -1.36      8.66 o 
 -13   7  10       54.79       54.34      8.71 o 
 -12   7  10       80.98       73.51      7.02 o 
 -11   7  10      472.04      456.77     10.59 o 
 -10   7  10       11.82        4.77      5.61 o 
  -9   7  10      522.27      451.71     13.35 o 
  -8   7  10     1004.56      991.12     15.16 o 
  -7   7  10      429.09      427.04      7.98 o 
  -6   7  10        3.34       12.76      3.71 o 
  -5   7  10        9.41        0.22      3.43 o 
  -4   7  10     3133.19     2779.37     41.16 o 
  -3   7  10      101.25       82.26      2.81 o 
  -2   7  10      638.26      597.83      7.99 o 
  -1   7  10       34.75       39.52      2.63 o 
   0   7  10      223.70      212.33      5.65 o 
   1   7  10     2176.11     2084.72     28.08 o 
   2   7  10       44.17       33.99      3.31 o 
   3   7  10       61.55       54.58      5.06 o 
   4   7  10        9.51       14.87      4.83 o 
   5   7  10        3.26       12.46      5.02 o 
   6   7  10       58.77       49.02      4.79 o 
   7   7  10     2466.01     2410.49     36.65 o 
   8   7  10      622.12      566.77     14.39 o 
   9   7  10       10.10        8.93      5.73 o 
  10   7  10        4.82        4.37      7.08 o 
  11   7  10       10.97        6.69      7.76 o 
 -14   8  10       47.98       45.95      7.98 o 
 -13   8  10       52.41       58.77      8.31 o 
 -12   8  10        0.82        0.68      5.69 o 
 -11   8  10       90.85       90.53      5.35 o 
 -10   8  10      190.40      184.52      7.58 o 
  -9   8  10      592.57      601.13     13.47 o 
  -8   8  10      181.19      177.26      6.76 o 
  -7   8  10      443.21      430.86     10.07 o 
  -6   8  10     1244.79     1249.83     16.72 o 
  -5   8  10      246.94      251.14      5.16 o 
  -4   8  10      251.79      241.13      5.05 o 
  -3   8  10      136.52      168.59      3.92 o 
  -2   8  10      864.16      934.02     11.60 o 
  -1   8  10     2499.09     2513.62     30.61 o 
   0   8  10     1147.93     1071.04     15.39 o 
   1   8  10     1667.33     1652.72     22.75 o 
   2   8  10      173.27      179.59      4.74 o 
   3   8  10      777.46      714.10     11.29 o 
   4   8  10        2.52        2.10      4.65 o 
   5   8  10       43.45       44.32      4.88 o 
   6   8  10      482.50      451.17      9.91 o 
   7   8  10       29.61       69.72      5.47 o 
   8   8  10       43.00       59.42      9.36 o 
   9   8  10       50.76       60.74      5.66 o 
  10   8  10      169.15      176.60      8.20 o 
  11   8  10       96.85       88.89      7.61 o 
 -13   9  10      170.14      177.97      8.70 o 
 -12   9  10      386.29      419.83     13.63 o 
 -11   9  10      370.12      381.47      8.65 o 
 -10   9  10      761.36      775.11     14.81 o 
  -9   9  10      143.77      150.14      6.61 o 
  -8   9  10      658.58      618.58     10.95 o 
  -7   9  10       13.49        6.73      4.06 o 
  -6   9  10      509.33      462.10      7.62 o 
  -5   9  10       40.17       33.85      3.23 o 
  -4   9  10      774.95      739.66     10.66 o 
  -3   9  10      622.61      605.66      9.05 o 
  -2   9  10       30.82       43.56      2.76 o 
  -1   9  10       34.48       34.75      2.89 o 
   0   9  10      169.97      132.20      4.01 o 
   1   9  10       89.21       76.85      3.66 o 
   2   9  10      392.50      394.80      7.38 o 
   3   9  10       67.09       87.26      3.90 o 
   4   9  10     1931.40     1786.67     27.62 o 
   5   9  10      263.65      221.02      6.54 o 
   6   9  10      720.69      637.90     12.33 o 
   7   9  10      127.46      130.41      6.73 o 
   8   9  10     1038.00      965.02     19.97 o 
   9   9  10        9.55       15.27      6.65 o 
  10   9  10      213.13      232.48      8.89 o 
 -13  10  10        1.01        8.27     10.03 o 
 -12  10  10        8.31       25.28      5.40 o 
 -11  10  10        3.67        0.76      4.79 o 
 -10  10  10      212.95      242.71      6.81 o 
  -9  10  10      266.05      265.95      6.90 o 
  -8  10  10        0.10       -1.58      4.15 o 
  -7  10  10      409.56      344.72      7.29 o 
  -6  10  10        0.03       -3.26      3.65 o 
  -5  10  10      680.18      653.24      9.77 o 
  -4  10  10     1467.90     1486.79     19.41 o 
  -3  10  10      798.88      714.46     11.21 o 
  -2  10  10        5.57       14.88      2.82 o 
  -1  10  10      467.98      478.71      7.29 o 
   0  10  10       31.02       30.54      3.66 o 
   1  10  10     1079.78     1046.16     15.25 o 
   2  10  10     1302.27     1130.46     16.42 o 
   3  10  10      103.32       87.41      4.18 o 
   4  10  10      270.94      281.03      8.86 o 
   5  10  10      120.27      113.75      6.74 o 
   6  10  10       92.43      101.35      8.99 o 
   7  10  10      194.19      182.07      7.95 o 
   8  10  10      156.68      171.19      6.79 o 
   9  10  10       13.14       32.68      7.35 o 
  10  10  10        0.49       -6.82      6.82 o 
 -13  11  10        5.13        9.64      6.60 o 
 -12  11  10        0.73       -1.22      5.36 o 
 -11  11  10       52.40       51.66      4.77 o 
 -10  11  10       13.03       11.73      4.74 o 
  -9  11  10     1380.14     1337.27     22.56 o 
  -8  11  10      197.17      174.30      5.58 o 
  -7  11  10      205.11      197.06      5.59 o 
  -6  11  10        0.01       -0.22      3.70 o 
  -5  11  10     1914.08     1853.31     23.80 o 
  -4  11  10     1008.02      949.59     14.34 o 
  -3  11  10     2066.75     1934.65     30.23 o 
  -2  11  10        4.04        9.29      3.53 o 
  -1  11  10     1380.97     1379.96     17.66 o 
   0  11  10      786.50      732.36     11.35 o 
   1  11  10      203.10      164.44      4.69 o 
   2  11  10        8.87       14.77      3.97 o 
   3  11  10     2665.07     2714.29     41.07 o 
   4  11  10      317.66      342.34      8.38 o 
   5  11  10      598.32      564.17     11.34 o 
   6  11  10      262.20      250.75      7.51 o 
   7  11  10      173.01      173.45      6.88 o 
   8  11  10       16.93       20.80      8.79 o 
   9  11  10       66.04       48.26      9.40 o 
  10  11  10       35.11       48.68      8.84 o 
 -13  12  10        9.72        9.86      8.26 o 
 -12  12  10      191.83      209.72      6.96 o 
 -11  12  10       27.18       31.87      5.51 o 
 -10  12  10       57.18       45.43      4.95 o 
  -9  12  10       61.98       67.65      4.60 o 
  -8  12  10      106.66       97.11      4.77 o 
  -7  12  10       16.51       26.83      4.59 o 
  -6  12  10        1.20        0.69      3.94 o 
  -5  12  10      504.85      495.23      9.90 o 
  -4  12  10     1417.00     1347.97     19.37 o 
  -3  12  10      209.68      216.48      5.38 o 
  -2  12  10     2884.51     2877.69     38.72 o 
  -1  12  10      138.76      107.23      3.52 o 
   0  12  10      402.55      376.60      7.04 o 
   1  12  10      353.14      315.27      6.51 o 
   2  12  10     1630.45     1664.83     26.24 o 
   3  12  10      412.31      388.54      7.81 o 
   4  12  10      396.93      427.88      8.35 o 
   5  12  10      233.80      211.72      6.95 o 
   6  12  10        0.18        1.13      5.62 o 
   7  12  10       70.76       83.78      7.34 o 
   8  12  10       47.67       47.31      6.77 o 
   9  12  10        7.38        5.52      7.30 o 
  10  12  10       49.47       52.39     10.14 o 
 -12  13  10      334.98      366.74      8.87 o 
 -11  13  10       29.82       47.86      4.88 o 
 -10  13  10      260.31      252.87      7.06 o 
  -9  13  10      330.84      327.73      7.72 o 
  -8  13  10      169.76      160.06      5.47 o 
  -7  13  10      211.72      235.29      6.99 o 
  -6  13  10       19.96       32.15      4.58 o 
  -5  13  10        8.68        1.55      4.25 o 
  -4  13  10      528.09      536.19     10.53 o 
  -3  13  10      261.28      266.44      6.07 o 
  -2  13  10      135.38      118.98      5.12 o 
  -1  13  10      193.36      228.52      5.30 o 
   0  13  10      115.30      111.54      4.01 o 
   1  13  10     1317.91     1320.71     21.36 o 
   2  13  10     1463.28     1469.04     23.61 o 
   3  13  10      210.57      203.37      5.79 o 
   4  13  10       59.15       75.63      4.53 o 
   5  13  10       43.02       36.80      5.42 o 
   6  13  10      470.25      473.28     10.55 o 
   7  13  10      151.08      129.21      7.32 o 
   8  13  10      201.10      234.44      9.44 o 
   9  13  10       95.90      136.34      8.06 o 
 -12  14  10        0.82        7.66      5.49 o 
 -11  14  10       66.07       51.17      5.32 o 
 -10  14  10        1.10       21.41      6.90 o 
  -9  14  10      191.24      201.96      6.87 o 
  -8  14  10       29.81       39.29      4.91 o 
  -7  14  10      340.82      330.90      8.20 o 
  -6  14  10      488.11      449.94      9.65 o 
  -5  14  10      129.93      123.47      5.51 o 
  -4  14  10      312.24      276.55      7.03 o 
  -3  14  10      670.97      673.23     10.97 o 
  -2  14  10       79.60       62.95      3.78 o 
  -1  14  10     1437.38     1432.87     22.80 o 
   0  14  10      266.96      258.41      6.85 o 
   1  14  10      361.13      330.82      6.99 o 
   2  14  10     1224.41     1139.04     19.11 o 
   3  14  10     2389.32     2447.96     43.28 o 
   4  14  10       44.10       42.53      5.73 o 
   5  14  10       91.62      104.97      5.78 o 
   6  14  10       15.25       10.41      8.40 o 
   7  14  10       23.88       15.23      8.66 o 
   8  14  10        4.37        7.97      7.55 o 
   9  14  10       75.85      101.86      8.49 o 
 -12  15  10        0.33        2.78      7.16 o 
 -11  15  10       24.22       29.67      9.63 o 
 -10  15  10      235.95      227.60      7.37 o 
  -9  15  10      140.86      159.45      6.49 o 
  -8  15  10       21.76       27.45      4.87 o 
  -7  15  10      901.03      863.23     15.65 o 
  -6  15  10       27.18       51.07      4.73 o 
  -5  15  10       30.20       41.93      4.87 o 
  -4  15  10       34.11       31.16      4.91 o 
  -3  15  10       59.49       53.69      4.57 o 
  -2  15  10       15.57       21.66      4.24 o 
  -1  15  10       47.24       57.18      4.45 o 
   0  15  10      112.86      124.98      5.35 o 
   1  15  10       44.34       40.20      5.76 o 
   2  15  10      675.47      713.80     13.37 o 
   3  15  10        4.61        8.88      4.89 o 
   4  15  10      261.05      253.64      6.51 o 
   5  15  10      155.91      166.53      7.33 o 
   6  15  10      387.99      419.65     14.51 o 
   7  15  10      612.10      607.65     18.24 o 
   8  15  10      150.73      168.15      8.41 o 
   9  15  10       17.71       -0.26      8.01 o 
 -11  16  10       31.35       43.55      6.09 o 
 -10  16  10       44.51       38.76      5.40 o 
  -9  16  10        0.49        1.99      6.42 o 
  -8  16  10      138.67      119.95      5.70 o 
  -7  16  10       12.02       21.19      4.72 o 
  -6  16  10      504.57      494.99     10.45 o 
  -5  16  10      575.55      532.33     10.97 o 
  -4  16  10     1390.19     1323.96     21.84 o 
  -3  16  10      110.25      158.23      5.76 o 
  -2  16  10        1.32       -2.14      4.49 o 
  -1  16  10        3.32       11.88      4.64 o 
   0  16  10     2212.54     2236.00     34.29 o 
   1  16  10       35.32       36.46      3.99 o 
   2  16  10        2.27       -4.63      4.63 o 
   3  16  10      293.82      270.22      6.84 o 
   4  16  10        4.87       12.44      5.21 o 
   5  16  10      130.65      130.51      7.35 o 
   6  16  10      203.12      206.24      8.64 o 
   7  16  10        0.20        6.18      7.36 o 
   8  16  10        8.02        7.79      8.25 o 
 -11  17  10        4.88        5.79      6.22 o 
 -10  17  10        0.94        4.79      5.22 o 
  -9  17  10      117.61      111.70      5.92 o 
  -8  17  10      200.23      215.53      6.93 o 
  -7  17  10       38.13       40.15      5.20 o 
  -6  17  10       21.93       22.22      5.02 o 
  -5  17  10       46.21       54.07      6.09 o 
  -4  17  10     1340.74     1345.08     22.27 o 
  -3  17  10     1080.78     1099.35     18.80 o 
  -2  17  10      510.29      481.66     10.00 o 
  -1  17  10       54.20       46.61      5.00 o 
   0  17  10       30.30       59.58      7.30 o 
   1  17  10      344.67      352.68      8.37 o 
   2  17  10      161.78      164.98      5.50 o 
   3  17  10       13.08       15.39      6.05 o 
   4  17  10       74.71       78.01      5.57 o 
   5  17  10       14.35       25.39      6.26 o 
   6  17  10      146.31      167.09      9.25 o 
   7  17  10        1.98       -4.79     10.99 o 
   8  17  10       79.28       78.28      7.60 o 
 -10  18  10        5.81       -6.16      6.16 o 
  -9  18  10       23.26       30.70      5.46 o 
  -8  18  10       24.76       41.95      5.62 o 
  -7  18  10      431.71      387.50      9.25 o 
  -6  18  10     1114.88     1143.27     19.74 o 
  -5  18  10       19.06       21.08      8.01 o 
  -4  18  10      168.80      154.07      6.04 o 
  -3  18  10      352.92      354.23      8.42 o 
  -2  18  10      107.01       95.02      4.92 o 
  -1  18  10        2.39       -4.36      5.47 o 
   0  18  10        1.20       -4.84      4.84 o 
   1  18  10       98.33      108.77      6.99 o 
   2  18  10      278.62      276.85      6.80 o 
   3  18  10      163.32      163.91      6.50 o 
   4  18  10      170.48      162.73      6.64 o 
   5  18  10      658.78      714.57     14.13 o 
   6  18  10      460.77      543.53     16.96 o 
   7  18  10        0.58       -2.93      7.75 o 
 -10  19  10       25.86       45.31      5.71 o 
  -9  19  10        7.06        8.49      6.15 o 
  -8  19  10        1.18        7.88      5.25 o 
  -7  19  10      257.30      259.86      7.86 o 
  -6  19  10       94.77      121.78      5.92 o 
  -5  19  10       11.07       14.24      5.46 o 
  -4  19  10       19.87       29.80      5.13 o 
  -3  19  10      413.52      427.06      9.60 o 
  -2  19  10        2.35       -3.33      5.77 o 
  -1  19  10      335.72      348.32      9.66 o 
   0  19  10        5.45        3.71      5.83 o 
   1  19  10       33.19       37.68      5.32 o 
   2  19  10        4.47        8.82      6.84 o 
   3  19  10       62.87       55.26      5.28 o 
   4  19  10       27.84       44.88      5.61 o 
   5  19  10      189.89      210.61      7.57 o 
   6  19  10      155.23      166.59      8.44 o 
   7  19  10      181.48      178.96     10.57 o 
  -9  20  10       77.57       90.43      5.83 o 
  -8  20  10       78.21       82.04      5.50 o 
  -7  20  10       17.88       25.18      5.75 o 
  -6  20  10       23.66       42.68      5.28 o 
  -5  20  10      238.59      255.98      7.50 o 
  -4  20  10        1.06        2.24      5.41 o 
  -3  20  10      281.98      255.00      7.24 o 
  -2  20  10       42.67       45.99      5.55 o 
  -1  20  10      166.36      203.74      8.82 o 
   0  20  10      442.09      452.73     11.37 o 
   1  20  10        0.48       -4.16      7.00 o 
   2  20  10      156.30      187.51     10.28 o 
   3  20  10      146.71      144.53      6.34 o 
   4  20  10        4.06        5.90      6.15 o 
   5  20  10        3.46       -0.83      6.32 o 
   6  20  10        5.10        4.34      7.83 o 
  -8  21  10       20.43       25.02      6.09 o 
  -7  21  10        0.00        0.75      7.20 o 
  -6  21  10       16.54       33.99      6.60 o 
  -5  21  10      378.67      390.16     10.59 o 
  -4  21  10      285.71      298.09      8.16 o 
  -3  21  10       33.99       38.34      5.86 o 
  -2  21  10       28.31       32.39      6.29 o 
  -1  21  10      313.06      322.06      9.55 o 
   0  21  10       68.13       51.62      5.74 o 
   1  21  10       45.59       53.26      7.85 o 
   2  21  10        3.05        2.25      7.50 o 
   3  21  10      103.25      116.75      7.28 o 
   4  21  10       16.54       24.93     10.03 o 
   5  21  10       40.04       47.41      6.63 o 
   6  21  10        0.12       -7.94      7.94 o 
  -8  22  10      188.96      221.02      7.72 o 
  -7  22  10       52.94       52.77      5.45 o 
  -6  22  10        3.56       -2.53      5.71 o 
  -5  22  10        0.04       -1.95      7.40 o 
  -4  22  10      238.52      236.93      7.62 o 
  -3  22  10       18.71       16.19      5.72 o 
  -2  22  10       13.78       22.69      6.74 o 
  -1  22  10        2.73       -3.53      6.06 o 
   0  22  10        4.02       -8.15      8.15 o 
   1  22  10       22.42       21.43      8.52 o 
   2  22  10       81.46      105.06     16.46 o 
   3  22  10        3.04       -0.47      7.15 o 
   4  22  10      212.05      237.80      9.56 o 
   5  22  10       89.80       90.10      6.60 o 
  -7  23  10       14.76        1.52      6.30 o 
  -6  23  10       75.07       59.69      5.70 o 
  -5  23  10       36.92       40.53      6.36 o 
  -4  23  10       47.94       58.73      5.95 o 
  -3  23  10       28.72       25.87      6.63 o 
  -2  23  10       19.45       28.98      7.21 o 
  -1  23  10      112.59      109.62     10.66 o 
   0  23  10       13.02        5.37      8.16 o 
   1  23  10        0.18       -8.04      8.61 o 
   2  23  10        4.39        7.56     10.64 o 
   3  23  10        0.05       -8.72      8.72 o 
   4  23  10        1.64       -5.84      7.23 o 
  -5  24  10      158.32      159.87      7.13 o 
  -4  24  10      230.29      226.57      8.37 o 
  -3  24  10       30.87       45.34     11.18 o 
  -2  24  10      157.77      160.91     10.40 o 
  -1  24  10       10.93       26.31     11.38 o 
   0  24  10       56.24       63.19      9.19 o 
   1  24  10       69.49       90.46      9.14 o 
   2  24  10      143.31      158.95     11.51 o 
   3  24  10      103.63      103.84      9.78 o 
  -4  25  10       34.12       47.98      5.84 o 
  -3  25  10       25.86       37.64      6.57 o 
  -2  25  10        6.03        2.60     12.50 o 
  -1  25  10      146.80      143.24     13.56 o 
   0  25  10        1.91       15.50     10.62 o 
   1  25  10      111.97      132.60      9.77 o 
 -13   0  11        2.53        9.60     15.56 o 
 -11   0  11      175.84      184.80      9.86 o 
  -9   0  11     2824.71     2890.98     63.14 o 
  -7   0  11        0.25       -2.79      8.17 o 
  -5   0  11      645.60      633.63     12.92 o 
  -3   0  11     5870.61     5714.12     95.54 o 
  -1   0  11      779.63      801.66     15.57 o 
   1   0  11       81.84       97.61      6.10 o 
   3   0  11     4207.48     3834.86     79.20 o 
   5   0  11     1596.30     1542.19     34.72 o 
   7   0  11      174.44      149.16      9.01 o 
   9   0  11       83.16       90.03     22.30 o 
  11   0  11        5.99       16.76     12.52 o 
 -14   1  11       68.96       56.63     10.52 o 
 -13   1  11      104.63      110.99      7.82 o 
 -12   1  11      646.12      662.36     16.45 o 
 -11   1  11      259.37      259.54      8.20 o 
 -10   1  11       88.23       88.43      9.44 o 
  -9   1  11      477.99      453.02     10.18 o 
  -8   1  11        8.08        0.66      4.67 o 
  -7   1  11      329.66      326.38      6.60 o 
  -6   1  11      380.37      346.09      5.93 o 
  -5   1  11      247.71      241.61      4.78 o 
  -4   1  11      158.55      132.15      3.68 o 
  -3   1  11      342.27      335.67      6.85 o 
  -2   1  11      441.30      451.11      7.09 o 
  -1   1  11      587.94      538.87      8.01 o 
   0   1  11      270.36      261.99      5.48 o 
   1   1  11      124.36      125.63      4.91 o 
   2   1  11      718.07      680.68     12.28 o 
   3   1  11      230.72      206.33      6.48 o 
   4   1  11      133.64      123.18      5.40 o 
   5   1  11      542.86      508.13     10.55 o 
   6   1  11      206.30      178.79      7.19 o 
   7   1  11       33.39       31.05      5.41 o 
   8   1  11       13.54       15.39      5.60 o 
   9   1  11        0.08       -5.67      5.67 o 
  10   1  11      652.91      666.47     13.56 o 
  11   1  11        3.43       -1.98      6.93 o 
 -14   2  11       12.67        5.31     11.79 o 
 -13   2  11       28.93       40.25      7.45 o 
 -12   2  11       56.36       66.01      7.42 o 
 -11   2  11      250.28      248.71      7.59 o 
 -10   2  11     1186.07     1114.33     19.56 o 
  -9   2  11     1197.69     1191.82     20.57 o 
  -8   2  11      425.09      393.10      8.91 o 
  -7   2  11       76.42       82.89      3.84 o 
  -6   2  11      980.94      968.36     14.51 o 
  -5   2  11        0.07       -2.85      2.85 o 
  -4   2  11      607.06      550.99      8.21 o 
  -3   2  11     1740.87     1734.17     21.71 o 
  -2   2  11     5792.43     5493.83     64.95 o 
  -1   2  11     1415.54     1297.73     16.71 o 
   0   2  11     1280.75     1124.18     16.10 o 
   1   2  11      116.30      104.76      6.14 o 
   2   2  11      253.68      210.08      6.11 o 
   3   2  11     3716.36     3607.49     52.60 o 
   4   2  11     2033.42     1854.10     28.66 o 
   5   2  11        3.85       -4.81      4.81 o 
   6   2  11      155.02      151.23      6.11 o 
   7   2  11       23.22       28.97      5.69 o 
   8   2  11       55.79       48.31      5.21 o 
   9   2  11      109.51      103.99      5.92 o 
  10   2  11       13.91       25.09      6.72 o 
  11   2  11       21.84       26.30      6.84 o 
 -14   3  11       31.64       37.79     11.82 o 
 -13   3  11        6.06       16.83      8.76 o 
 -12   3  11       20.61       27.49      7.30 o 
 -11   3  11       16.54       20.30      7.08 o 
 -10   3  11      213.67      222.63      7.43 o 
  -9   3  11       27.52       53.10      5.48 o 
  -8   3  11      120.23      108.84      5.59 o 
  -7   3  11     1005.98      914.68     13.98 o 
  -6   3  11      132.63      138.17      7.42 o 
  -5   3  11      547.92      534.81      8.06 o 
  -4   3  11     2013.30     2029.11     25.07 o 
  -3   3  11      455.20      411.52      6.68 o 
  -2   3  11      636.00      613.85      8.96 o 
  -1   3  11        2.59       10.24      2.90 o 
   0   3  11       35.77       34.19      2.95 o 
   1   3  11      259.44      213.55      5.92 o 
   2   3  11        4.31        5.01      4.38 o 
   3   3  11     1452.18     1413.37     22.48 o 
   4   3  11        3.86        8.35      8.18 o 
   5   3  11      861.75      823.77     14.79 o 
   6   3  11      178.24      160.03      6.24 o 
   7   3  11       53.93       58.87      5.27 o 
   8   3  11      149.27      137.59      6.18 o 
   9   3  11      335.08      319.60      8.60 o 
  10   3  11        0.22        2.34      6.27 o 
  11   3  11      106.41      106.19      6.61 o 
 -14   4  11       22.45        9.19      8.45 o 
 -13   4  11       46.01       50.33      7.37 o 
 -12   4  11       10.42       12.58      7.40 o 
 -11   4  11       51.50       63.40      6.89 o 
 -10   4  11      102.57       97.05      6.90 o 
  -9   4  11      823.09      810.16     15.12 o 
  -8   4  11        0.41        1.23      4.44 o 
  -7   4  11     1244.30     1261.14     18.39 o 
  -6   4  11      339.47      369.00      7.16 o 
  -5   4  11      107.99      103.60      3.96 o 
  -4   4  11     1262.50     1174.41     15.31 o 
  -3   4  11      288.11      311.99      5.60 o 
  -2   4  11      643.89      626.78      9.07 o 
  -1   4  11      572.99      519.64      8.56 o 
   0   4  11      572.19      572.22      9.34 o 
   1   4  11     1655.78     1535.75     23.79 o 
   2   4  11      884.41      814.50     14.10 o 
   3   4  11       33.47       38.78      4.27 o 
   4   4  11      402.40      375.91      8.58 o 
   5   4  11     1796.14     1709.21     26.88 o 
   6   4  11      282.08      271.33      7.64 o 
   7   4  11      283.35      281.05      7.95 o 
   8   4  11        1.61        1.25      5.95 o 
   9   4  11        0.71        5.58      7.15 o 
  10   4  11       19.00       25.18      6.48 o 
 -14   5  11       67.38       79.59      8.09 o 
 -13   5  11       96.13      105.34      7.95 o 
 -12   5  11      382.31      370.57     13.35 o 
 -11   5  11       92.41       93.00      7.33 o 
 -10   5  11      224.46      194.94      8.62 o 
  -9   5  11     2104.96     2063.26     28.87 o 
  -8   5  11     1396.07     1356.93     19.85 o 
  -7   5  11       27.38       30.62      3.92 o 
  -6   5  11      205.62      203.77      5.31 o 
  -5   5  11        8.97        8.17      3.66 o 
  -4   5  11      683.30      637.64      9.23 o 
  -3   5  11       12.44       10.14      3.15 o 
  -2   5  11     3065.76     2874.98     34.86 o 
  -1   5  11      259.79      235.12      4.31 o 
   0   5  11      366.41      333.65      6.48 o 
   1   5  11      829.81      725.72     11.34 o 
   2   5  11     2203.93     2168.57     32.65 o 
   3   5  11       41.32       50.77      4.58 o 
   5   5  11      100.17      105.21      5.31 o 
   6   5  11      404.86      392.67      9.22 o 
   7   5  11      118.20      145.21      7.69 o 
   8   5  11      733.93      700.18     13.72 o 
   9   5  11      123.09      120.06      6.36 o 
  10   5  11       66.90       61.55      5.98 o 
 -13   6  11       34.83       38.09      7.35 o 
 -12   6  11       17.62       28.12      7.69 o 
 -11   6  11        0.01        4.65      7.00 o 
 -10   6  11      167.58      150.40      8.10 o 
  -9   6  11        0.21        3.60      7.31 o 
  -8   6  11      530.30      553.92      9.86 o 
  -7   6  11      157.32      163.42      4.99 o 
  -6   6  11     2207.46     2155.67     29.65 o 
  -5   6  11      536.64      543.55      9.28 o 
  -4   6  11     1057.47     1054.57     15.56 o 
  -3   6  11     1217.71     1163.66     15.21 o 
  -2   6  11      470.30      423.27      6.26 o 
  -1   6  11       60.19       79.98      4.39 o 
   0   6  11     1587.65     1557.35     21.56 o 
   1   6  11     1308.20     1279.93     18.24 o 
   2   6  11      305.84      283.84      7.10 o 
   3   6  11     1309.63     1293.99     20.89 o 
   4   6  11      315.64      280.52      7.46 o 
   5   6  11      693.38      701.03     13.18 o 
   6   6  11       33.63       40.53      5.75 o 
   7   6  11     2397.90     2391.81     36.63 o 
   8   6  11        2.49        8.95      6.12 o 
   9   6  11       22.19       27.17      6.63 o 
  10   6  11       97.34       84.68      6.10 o 
 -13   7  11      194.99      193.50     10.84 o 
 -12   7  11       86.02       92.84      7.68 o 
 -11   7  11        5.17       13.72      8.73 o 
 -10   7  11      151.88      144.31      6.15 o 
  -9   7  11     1339.10     1291.09     21.87 o 
  -8   7  11     1542.02     1548.18     25.25 o 
  -7   7  11        7.80        5.25      5.48 o 
  -6   7  11      333.48      349.66      7.59 o 
  -5   7  11      602.04      543.80      9.33 o 
  -4   7  11        7.72       18.72      3.82 o 
  -3   7  11       70.80       65.26      2.87 o 
  -2   7  11        1.37        9.03      2.78 o 
  -1   7  11     1330.48     1232.15     17.43 o 
   0   7  11      275.62      265.04      5.77 o 
   1   7  11      551.72      564.52      9.46 o 
   2   7  11      878.79      770.54     13.59 o 
   3   7  11       87.01       60.11      4.71 o 
   4   7  11      171.61      166.29      6.12 o 
   5   7  11      728.56      676.32     12.88 o 
   6   7  11        2.56        7.70      7.22 o 
   7   7  11        3.67       10.06      6.13 o 
   8   7  11      196.12      189.59      7.12 o 
   9   7  11       62.82       62.55      5.56 o 
  10   7  11       52.47       65.29      7.05 o 
 -13   8  11        0.57        1.04      7.65 o 
 -12   8  11      126.99      113.46      6.49 o 
 -11   8  11       93.58      104.75      8.38 o 
 -10   8  11       74.07       71.23      6.46 o 
  -9   8  11      385.38      385.16     10.43 o 
  -8   8  11       13.76       19.79      6.06 o 
  -7   8  11        9.13       10.44      4.46 o 
  -6   8  11      298.15      325.27      6.25 o 
  -5   8  11      722.00      730.12     10.75 o 
  -4   8  11      638.78      589.11      9.02 o 
  -3   8  11      889.86      879.75     12.29 o 
  -2   8  11     1838.88     1804.93     21.09 o 
  -1   8  11       62.17       64.10      3.50 o 
   0   8  11      559.49      546.19      9.10 o 
   1   8  11      377.53      352.39      6.93 o 
   2   8  11      903.96      864.40     14.88 o 
   3   8  11       76.27       72.13      5.72 o 
   4   8  11      780.24      786.83     14.25 o 
   5   8  11      259.89      249.77      7.24 o 
   6   8  11        1.56       -2.73      5.54 o 
   7   8  11      169.22      170.33      7.09 o 
   8   8  11       14.06       10.21      6.25 o 
   9   8  11       95.01      103.42      6.10 o 
  10   8  11      214.28      244.70      9.28 o 
 -13   9  11        0.28        2.31      9.30 o 
 -12   9  11       87.88      102.57      6.40 o 
 -11   9  11      108.42      100.72      5.21 o 
 -10   9  11       69.92       84.77      4.97 o 
  -9   9  11     1222.41     1161.12     20.10 o 
  -8   9  11      383.48      312.67      7.23 o 
  -7   9  11       16.98       18.16      4.31 o 
  -6   9  11       62.90       45.37      3.27 o 
  -5   9  11      359.05      346.08      6.44 o 
  -4   9  11     1295.06     1187.90     15.99 o 
  -3   9  11       42.20       38.09      3.18 o 
  -2   9  11       16.85       14.55      3.17 o 
  -1   9  11       75.67       54.93      4.14 o 
   0   9  11        4.54       11.69      3.64 o 
   1   9  11       95.07       95.47      4.13 o 
   2   9  11      534.91      536.43      9.30 o 
   3   9  11     2800.66     2624.65     39.20 o 
   4   9  11       95.60       97.58      5.19 o 
   5   9  11       50.61       46.20      5.14 o 
   6   9  11        1.52       -2.90      5.71 o 
   7   9  11      127.45      141.05      6.45 o 
   8   9  11      250.73      237.01      7.77 o 
   9   9  11      276.83      258.94      9.23 o 
  10   9  11      138.70      160.75      8.17 o 
 -13  10  11       37.62       43.04      6.47 o 
 -12  10  11      165.04      177.16      7.59 o 
 -11  10  11        2.81        3.40      4.97 o 
 -10  10  11        6.08       17.35      5.16 o 
  -9  10  11     1003.27      988.56     17.81 o 
  -8  10  11      163.78      140.91      5.22 o 
  -7  10  11      232.37      242.00      6.17 o 
  -6  10  11      170.80      161.19      5.02 o 
  -5  10  11       87.90       75.55      3.58 o 
  -4  10  11      369.38      344.37      6.35 o 
  -3  10  11     3969.94     3709.03     49.35 o 
  -2  10  11      680.42      660.68     10.75 o 
  -1  10  11       27.06       25.04      3.57 o 
   0  10  11        4.36        9.53      3.68 o 
   1  10  11      387.69      381.72      7.39 o 
   2  10  11      156.84      168.92      5.08 o 
   3  10  11     1756.60     1696.59     26.54 o 
   4  10  11      422.53      391.20      9.11 o 
   5  10  11       35.34       61.97      6.33 o 
   6  10  11      607.45      582.97     11.98 o 
   7  10  11      802.28      777.88     14.75 o 
   8  10  11       43.97       43.79      5.36 o 
   9  10  11       57.21       60.17      6.44 o 
  10  10  11       24.54       31.13      9.04 o 
 -12  11  11      156.65      170.46      6.57 o 
 -11  11  11       59.30       69.53      5.22 o 
 -10  11  11        7.64       12.84      5.06 o 
  -9  11  11       82.12       96.39      5.06 o 
  -8  11  11       31.11       38.19      4.35 o 
  -7  11  11       10.95       19.03      4.50 o 
  -6  11  11       50.55       57.66      4.77 o 
  -5  11  11       71.70       72.26      3.52 o 
  -4  11  11      170.44      183.28      5.25 o 
  -3  11  11       88.90       97.97      4.42 o 
  -2  11  11      352.29      335.03      6.89 o 
  -1  11  11      184.91      177.53      4.81 o 
   0  11  11       75.37       71.43      5.17 o 
   1  11  11        0.58       -3.73      3.99 o 
   2  11  11        7.71       10.76      4.26 o 
   3  11  11      169.98      162.23      6.06 o 
   4  11  11      179.75      165.14      6.24 o 
   5  11  11       24.86       38.36      5.25 o 
   6  11  11       39.00       51.52      6.72 o 
   7  11  11      100.61      113.49      6.12 o 
   8  11  11        0.19       -6.61      6.61 o 
   9  11  11      193.82      207.83      8.65 o 
 -12  12  11       48.32       58.90      5.23 o 
 -11  12  11      159.58      127.99      5.76 o 
 -10  12  11        3.56        2.94      5.17 o 
  -9  12  11      266.64      281.25      7.37 o 
  -8  12  11      693.52      664.44     11.74 o 
  -7  12  11      467.49      492.73      9.38 o 
  -6  12  11        0.43        3.08      4.06 o 
  -5  12  11        2.53       14.73      4.13 o 
  -4  12  11      220.59      219.43      5.63 o 
  -3  12  11      413.15      463.80      8.54 o 
  -2  12  11     1633.53     1601.36     25.19 o 
  -1  12  11      360.15      365.18      8.28 o 
   0  12  11      123.12      104.91      4.16 o 
   1  12  11      270.33      255.41      6.03 o 
   2  12  11       33.63       32.54      4.05 o 
   3  12  11       12.48       18.37      5.40 o 
   4  12  11      268.01      288.64      7.66 o 
   5  12  11      183.24      177.13      6.57 o 
   6  12  11      480.20      470.77     10.50 o 
   7  12  11      271.00      259.59      8.87 o 
   8  12  11       12.19       16.67      8.30 o 
   9  12  11      199.22      202.36      8.61 o 
 -12  13  11       82.04       88.29      5.36 o 
 -11  13  11      103.75      112.62      5.43 o 
 -10  13  11       87.81      100.68      5.22 o 
  -9  13  11      136.86      136.54      5.55 o 
  -8  13  11        8.35       16.20      4.68 o 
  -7  13  11       28.09       32.88      4.77 o 
  -6  13  11      131.98      127.36      5.29 o 
  -5  13  11      212.13      184.54      5.91 o 
  -4  13  11     2600.28     2489.43     38.24 o 
  -3  13  11      375.61      384.86      7.62 o 
  -2  13  11        0.36        2.07      4.50 o 
  -1  13  11       24.19        6.97      4.61 o 
   0  13  11       72.36       69.47      3.91 o 
   1  13  11        0.16       -3.40      3.89 o 
   2  13  11        7.78        7.19      4.43 o 
   3  13  11      296.05      270.74      7.52 o 
   4  13  11        5.93       -1.44      7.08 o 
   5  13  11       10.07        6.19      7.04 o 
   6  13  11       23.63       27.22      8.00 o 
   7  13  11       70.16       97.45      8.91 o 
   8  13  11      107.76      114.80      9.62 o 
   9  13  11      365.79      354.64     11.25 o 
 -12  14  11       13.91       11.00      5.97 o 
 -11  14  11        4.43        4.01      5.19 o 
 -10  14  11       16.84       12.75      5.49 o 
  -9  14  11      104.03       92.21      7.93 o 
  -8  14  11       32.46       18.25      5.17 o 
  -7  14  11      103.52      105.03      5.41 o 
  -6  14  11       24.01       38.55      4.68 o 
  -5  14  11      288.51      305.75      7.77 o 
  -4  14  11     1606.03     1456.65     23.70 o 
  -3  14  11      202.11      195.16      6.20 o 
  -2  14  11      302.07      335.17      7.83 o 
  -1  14  11      318.80      294.85      7.39 o 
   0  14  11      773.73      704.58     11.32 o 
   1  14  11        2.43       11.16      4.37 o 
   2  14  11      291.85      309.94      7.01 o 
   3  14  11      567.52      610.51     12.23 o 
   4  14  11      354.40      370.96      9.12 o 
   5  14  11      112.33      110.29      6.21 o 
   6  14  11      219.45      229.45      8.85 o 
   7  14  11       65.11       59.47      7.34 o 
   8  14  11        0.67        2.74      8.67 o 
 -11  15  11       17.99        6.85      7.78 o 
 -10  15  11       36.83       42.23      5.61 o 
  -9  15  11        4.82       10.95      5.52 o 
  -8  15  11        3.21       -1.57      5.25 o 
  -7  15  11       12.08       37.58      5.30 o 
  -6  15  11      930.90      906.65     16.20 o 
  -5  15  11      568.27      576.14     11.48 o 
  -4  15  11      448.83      478.46     10.11 o 
  -3  15  11       30.54       47.18      4.48 o 
  -2  15  11       20.00       33.75      4.75 o 
  -1  15  11      244.27      226.22      6.68 o 
   0  15  11      113.09      108.15      5.22 o 
   1  15  11       56.28       44.70      4.13 o 
   2  15  11      683.66      661.89     12.80 o 
   3  15  11        2.69        7.85      5.13 o 
   4  15  11       26.62       38.18      6.47 o 
   5  15  11        5.37       -2.17      6.95 o 
   6  15  11       68.04       77.45      6.87 o 
   7  15  11       24.91       46.03      8.23 o 
   8  15  11       87.03       98.53      7.68 o 
 -11  16  11       11.72        8.22      5.78 o 
 -10  16  11       17.80       12.97      6.21 o 
  -9  16  11       78.47       81.21      5.42 o 
  -8  16  11        0.50       11.28      5.30 o 
  -7  16  11      548.35      509.74     10.83 o 
  -6  16  11        9.80       18.15      6.58 o 
  -5  16  11      253.71      225.28      6.82 o 
  -4  16  11        1.10        6.17      4.85 o 
  -3  16  11       17.31        9.06      4.92 o 
  -2  16  11       76.02       77.16      7.08 o 
  -1  16  11      472.00      489.98     10.18 o 
   0  16  11        0.85        1.32      5.04 o 
   1  16  11        0.65       -7.30      7.39 o 
   2  16  11      113.39      104.69      5.02 o 
   3  16  11      545.34      591.36     12.06 o 
   4  16  11       31.81       53.58      5.29 o 
   5  16  11       27.43       34.04      7.82 o 
   6  16  11       19.31       33.36      7.34 o 
   7  16  11       56.09       79.66      9.92 o 
   8  16  11       41.99       55.89      7.64 o 
 -10  17  11       25.15       21.85      5.69 o 
  -9  17  11       43.66       62.04      5.40 o 
  -8  17  11      228.55      249.08      7.59 o 
  -7  17  11       37.37       48.40      4.88 o 
  -6  17  11      181.41      171.91      6.27 o 
  -5  17  11       87.22       90.55      5.84 o 
  -4  17  11      931.37      941.79     16.74 o 
  -3  17  11      875.62      830.24     17.35 o 
  -2  17  11       31.92       42.17      5.25 o 
  -1  17  11      306.91      303.82      9.03 o 
   0  17  11       80.11       95.93      5.18 o 
   1  17  11       68.41       78.46      5.25 o 
   2  17  11      253.79      243.66      7.31 o 
   3  17  11       12.07       16.60      5.21 o 
   4  17  11      720.70      750.10     28.46 o 
   5  17  11       95.75      108.24      9.96 o 
   6  17  11      148.87      136.39      8.29 o 
   7  17  11        0.03       15.17      8.07 o 
 -10  18  11        2.36       -0.32      6.26 o 
  -9  18  11       67.63       76.75      5.52 o 
  -8  18  11       95.83       99.79      5.78 o 
  -7  18  11       73.15       54.46      7.44 o 
  -6  18  11       85.30       87.36      5.18 o 
  -5  18  11      567.87      531.00     11.20 o 
  -4  18  11       96.29       86.40      5.19 o 
  -3  18  11        0.15        0.28      5.84 o 
  -2  18  11      365.57      378.26     10.19 o 
  -1  18  11        6.21       10.80      5.80 o 
   0  18  11       74.67       97.64      5.27 o 
   1  18  11      733.92      756.18     14.23 o 
   2  18  11        8.10        6.37      5.89 o 
   3  18  11       37.57       42.74      5.31 o 
   4  18  11        7.04        4.31      8.49 o 
   5  18  11      287.10      305.99     10.28 o 
   6  18  11       21.12       27.20      8.64 o 
   7  18  11       69.32       94.29      7.69 o 
  -9  19  11        9.33       24.00      8.87 o 
  -8  19  11       78.73      100.83      5.79 o 
  -7  19  11       75.07       69.34      5.23 o 
  -6  19  11       12.00       27.74      5.18 o 
  -5  19  11        1.08        0.42      5.29 o 
  -4  19  11       16.53       13.44      5.27 o 
  -3  19  11        4.20        5.76      6.22 o 
  -2  19  11      120.99      128.41      6.77 o 
  -1  19  11       48.83       51.39      5.85 o 
   0  19  11       92.21      106.50      6.46 o 
   1  19  11      184.17      198.99      7.00 o 
   2  19  11       13.27        6.25      6.68 o 
   3  19  11       26.88       30.24      7.09 o 
   4  19  11       50.48       60.22      6.71 o 
   5  19  11        2.21        6.12     10.39 o 
   6  19  11        3.86        6.12      8.34 o 
  -8  20  11        1.19       -2.97      5.54 o 
  -7  20  11        0.38       -5.59      5.59 o 
  -6  20  11       46.03       53.05      5.23 o 
  -5  20  11      134.69      141.26      6.36 o 
  -4  20  11      163.11      160.76      6.25 o 
  -3  20  11      369.67      376.31     16.35 o 
  -2  20  11       16.94       21.34      6.44 o 
  -1  20  11        6.33        5.70      6.11 o 
   0  20  11      374.13      399.54     10.89 o 
   1  20  11      125.23      144.04     11.24 o 
   2  20  11      333.83      367.84     13.22 o 
   3  20  11      177.60      220.01      8.82 o 
   4  20  11       47.58       60.86      6.37 o 
   5  20  11       26.81       27.85     10.40 o 
  -8  21  11        7.50        4.26      5.79 o 
  -7  21  11       79.28       81.04     11.51 o 
  -6  21  11        5.40        8.51      5.64 o 
  -5  21  11       37.39       35.50      5.43 o 
  -4  21  11      101.84      102.78      6.64 o 
  -3  21  11      224.90      257.33      8.98 o 
  -2  21  11       10.84       11.13      6.39 o 
  -1  21  11       10.60       13.42      6.70 o 
   0  21  11       20.33       29.91      7.01 o 
   1  21  11        7.10        9.21      8.26 o 
   2  21  11      226.82      258.29     11.67 o 
   3  21  11       49.15       52.04      6.48 o 
   4  21  11      123.40      116.40      7.92 o 
  -7  22  11       29.51       42.68      6.26 o 
  -6  22  11       18.25       18.65      6.09 o 
  -5  22  11        8.19        4.31      6.23 o 
  -4  22  11      188.57      196.42      8.32 o 
  -3  22  11      803.83      810.45     17.57 o 
  -2  22  11       59.62       64.05      6.38 o 
  -1  22  11        0.31        0.78      7.64 o 
   0  22  11      191.13      218.11     10.86 o 
   1  22  11        2.02        2.08      7.98 o 
   2  22  11       20.11       44.81      8.65 o 
   3  22  11      277.16      333.64     13.57 o 
  -5  23  11        1.84        7.18      6.37 o 
  -4  23  11       52.60       57.25      6.82 o 
  -3  23  11       19.27       38.34      7.25 o 
  -2  23  11       60.83       58.46      6.51 o 
  -1  23  11       39.46       34.13      9.72 o 
   0  23  11        5.81        6.00      8.18 o 
   1  23  11       29.85       34.22      8.95 o 
   2  23  11      344.05      377.93     14.44 o 
  -4  24  11       61.46       63.47      6.82 o 
  -3  24  11      145.79      140.80      7.63 o 
  -2  24  11       48.51       60.12      7.30 o 
  -1  24  11       38.39       55.39      9.42 o 
   0  24  11       64.15       71.37      8.40 o 
 -12   0  12      197.02      219.22     10.76 o 
 -10   0  12      251.41      268.89     11.23 o 
  -8   0  12       29.33       28.57      8.55 o 
  -6   0  12     1507.33     1502.01     27.24 o 
  -4   0  12       79.52       83.86      5.93 o 
  -2   0  12        0.22       -2.72      4.37 o 
   0   0  12     1945.69     1789.35     38.68 o 
   2   0  12     3390.76     3290.90     68.42 o 
   4   0  12      684.46      590.67     20.07 o 
   6   0  12      537.15      535.88     16.03 o 
   8   0  12      534.88      552.49     16.73 o 
  10   0  12       20.17       26.22     10.06 o 
 -13   1  12        1.47       -4.42      7.59 o 
 -12   1  12        4.62       24.02     12.66 o 
 -11   1  12      112.24      122.72      6.15 o 
 -10   1  12      607.00      609.60     12.54 o 
  -9   1  12      148.59      153.15      6.06 o 
  -8   1  12       15.16       18.76      5.09 o 
  -7   1  12      305.99      288.02      7.41 o 
  -6   1  12      374.78      354.64      7.10 o 
  -5   1  12       40.91       41.52      3.07 o 
  -4   1  12     2172.23     2201.90     27.25 o 
  -3   1  12     1739.58     1712.11     21.64 o 
  -2   1  12      344.73      298.21      5.60 o 
  -1   1  12       24.35       34.51      4.75 o 
   0   1  12        0.12       -3.89      4.38 o 
   1   1  12      796.32      736.50     13.37 o 
   2   1  12     2263.71     2071.14     34.84 o 
   3   1  12      304.64      321.52      8.26 o 
   4   1  12       12.05        8.66      5.72 o 
   5   1  12      371.73      407.23      9.40 o 
   6   1  12        8.75        4.52      5.27 o 
   7   1  12        6.00       10.88      5.60 o 
   8   1  12      172.65      150.53      6.72 o 
   9   1  12       28.42       22.95      6.26 o 
  10   1  12        7.21        7.41      6.71 o 
 -13   2  12       12.93       -1.33      7.48 o 
 -12   2  12      472.31      540.48     19.45 o 
 -11   2  12       99.44       98.75      5.81 o 
 -10   2  12      232.04      215.33      7.21 o 
  -9   2  12      713.38      604.25     12.77 o 
  -8   2  12        0.02       -4.92      4.92 o 
  -7   2  12      414.03      380.80      7.48 o 
  -6   2  12      266.40      242.99      6.76 o 
  -5   2  12      287.04      309.98      5.81 o 
  -4   2  12     1008.46      992.14     13.39 o 
  -3   2  12     1254.43     1226.81     16.11 o 
  -2   2  12      131.27      115.98      3.83 o 
  -1   2  12      365.14      328.62      6.56 o 
   0   2  12      201.49      173.32      5.73 o 
   1   2  12     5525.84     5337.17     76.31 o 
   2   2  12      153.23      131.88      5.87 o 
   3   2  12      530.74      508.90     10.61 o 
   4   2  12     2050.97     2039.81     31.53 o 
   5   2  12      265.33      243.63      7.54 o 
   6   2  12      563.96      546.36     11.52 o 
   7   2  12      523.92      463.34     10.41 o 
   8   2  12      220.62      216.41      7.55 o 
   9   2  12       38.73       41.56      6.24 o 
  10   2  12        0.11       -6.47      6.47 o 
 -13   3  12       26.51       12.21      7.98 o 
 -12   3  12        1.48       15.32      9.41 o 
 -11   3  12       93.97       86.29      6.90 o 
 -10   3  12      178.48      183.50      7.68 o 
  -9   3  12       27.51       40.08      7.09 o 
  -8   3  12      165.10      161.87      6.39 o 
  -7   3  12      486.02      458.81      8.56 o 
  -6   3  12      222.49      226.30      5.73 o 
  -5   3  12     1657.21     1544.21     21.94 o 
  -4   3  12      257.93      231.18      4.99 o 
  -3   3  12      316.25      319.21      5.93 o 
  -2   3  12     1342.28     1176.21     15.53 o 
  -1   3  12     1839.42     1653.88     22.88 o 
   0   3  12      211.76      208.49      6.22 o 
   1   3  12     2989.38     2895.66     42.78 o 
   2   3  12      133.33      133.50      5.68 o 
   3   3  12      327.91      343.45      8.49 o 
   4   3  12      644.59      646.57     12.67 o 
   5   3  12        9.77       11.86      5.58 o 
   6   3  12       10.88       16.82      6.13 o 
   7   3  12      119.86      106.69      6.10 o 
   8   3  12       36.46       49.14      5.55 o 
   9   3  12        9.77        9.58      6.67 o 
  10   3  12       52.62       54.96      7.76 o 
 -13   4  12       20.21       10.18     10.24 o 
 -12   4  12       14.00        7.04      8.28 o 
 -11   4  12        5.52        4.97      7.27 o 
 -10   4  12       45.04       58.25      6.61 o 
  -9   4  12      483.18      506.94     12.46 o 
  -8   4  12     2003.59     1993.02     28.02 o 
  -7   4  12      132.15      123.47      6.21 o 
  -6   4  12      230.87      256.57      9.54 o 
  -5   4  12      499.12      505.21      8.96 o 
  -4   4  12       33.95       33.23      3.41 o 
  -3   4  12        1.61        0.98      3.42 o 
  -2   4  12     4242.85     4020.96     52.31 o 
  -1   4  12     1135.26     1091.23     20.43 o 
   0   4  12     1742.41     1653.32     25.54 o 
   1   4  12      797.62      747.90     15.74 o 
   2   4  12      172.75      179.83      6.29 o 
   3   4  12      382.71      369.57      8.80 o 
   4   4  12     1485.41     1452.66     23.52 o 
   5   4  12      300.83      265.94      8.58 o 
   6   4  12      965.51      906.33     16.38 o 
   7   4  12      134.69      124.74      6.52 o 
   8   4  12      104.82      119.21      6.50 o 
   9   4  12        0.15       -1.81      6.03 o 
  10   4  12       60.42       60.06      6.06 o 
 -13   5  12      204.51      207.95      9.41 o 
 -12   5  12      137.55      134.43      8.14 o 
 -11   5  12       79.28       74.02      6.97 o 
 -10   5  12      545.43      566.63     14.48 o 
  -9   5  12      355.97      357.57      8.91 o 
  -8   5  12        3.58       21.11      5.08 o 
  -7   5  12      142.93      151.89      6.51 o 
  -6   5  12     1825.13     1886.14     26.39 o 
  -5   5  12      242.56      216.85      5.52 o 
  -4   5  12      118.79       98.02      4.29 o 
  -3   5  12      568.32      555.15      8.52 o 
  -2   5  12      280.95      264.19      5.89 o 
  -1   5  12      546.82      471.79      8.30 o 
   0   5  12      756.62      741.70     13.20 o 
   1   5  12      211.02      193.61      6.44 o 
   2   5  12        1.92       -1.24      4.86 o 
   3   5  12      753.52      639.81     12.26 o 
   4   5  12       18.15       21.54      7.31 o 
   5   5  12      148.31      160.94      6.43 o 
   6   5  12        1.17       18.61      6.10 o 
   7   5  12      664.54      630.39     12.89 o 
   8   5  12       42.07       44.08      6.56 o 
   9   5  12       20.52       43.68      6.21 o 
  10   5  12       89.63      108.57      6.36 o 
 -13   6  12       78.90       95.83      8.02 o 
 -12   6  12      321.74      327.23     17.81 o 
 -11   6  12       40.63       41.32      6.85 o 
 -10   6  12        6.72        2.01      7.15 o 
  -9   6  12       18.73       29.26      5.93 o 
  -8   6  12       11.83       14.09      4.70 o 
  -7   6  12     2070.20     2019.12     28.22 o 
  -6   6  12      160.61      168.03      5.38 o 
  -5   6  12       77.98       78.35      4.06 o 
  -4   6  12        1.71        0.41      3.83 o 
  -3   6  12      836.11      883.33     12.23 o 
  -2   6  12       50.52       46.02      3.68 o 
  -1   6  12      230.77      225.11      5.46 o 
   0   6  12      730.69      669.58     10.85 o 
   1   6  12      264.49      231.57      9.72 o 
   2   6  12      152.12      156.23      7.40 o 
   3   6  12      571.63      537.69     10.95 o 
   4   6  12      313.89      333.42      8.42 o 
   5   6  12       60.45       56.52      5.02 o 
   6   6  12      198.23      208.96      7.36 o 
   7   6  12       40.73       45.18      5.35 o 
   8   6  12       58.00       59.94      5.71 o 
   9   6  12       53.81       52.74      6.09 o 
 -13   7  12      229.67      241.96     10.23 o 
 -12   7  12       44.04       58.47      7.06 o 
 -11   7  12      317.09      347.45     12.65 o 
 -10   7  12       15.08       30.48      7.65 o 
  -9   7  12       32.01       31.39      5.60 o 
  -8   7  12      152.61      133.58      7.24 o 
  -7   7  12     1331.66     1390.98     20.33 o 
  -6   7  12      764.85      695.69     11.54 o 
  -5   7  12      372.67      342.83      7.15 o 
  -4   7  12     1293.45     1204.12     17.73 o 
  -3   7  12       38.95       34.73      3.36 o 
  -2   7  12      389.63      371.07      7.09 o 
  -1   7  12     2410.71     2389.93     32.10 o 
   0   7  12     1323.04     1269.76     18.28 o 
   1   7  12     3082.53     2882.68     42.59 o 
   2   7  12     1406.64     1357.41     21.91 o 
   3   7  12        4.55       13.37      5.29 o 
   4   7  12       55.52       64.53      5.11 o 
   5   7  12      456.94      403.06      9.55 o 
   6   7  12      212.29      224.28      7.49 o 
   7   7  12       75.85       76.01      5.73 o 
   8   7  12        5.61       -3.30      6.38 o 
   9   7  12        0.00       -6.18      6.18 o 
 -13   8  12        0.08       11.81      8.96 o 
 -12   8  12        0.13        5.32      6.22 o 
 -11   8  12       18.18       26.94      9.50 o 
 -10   8  12       44.80       60.45      6.25 o 
  -9   8  12       13.07       11.51      8.28 o 
  -8   8  12      128.37      101.61      5.96 o 
  -7   8  12       27.51       27.02      4.74 o 
  -6   8  12       28.43       40.61      3.44 o 
  -5   8  12      227.17      192.74      4.88 o 
  -4   8  12      673.77      643.20      9.80 o 
  -3   8  12     1430.99     1367.70     18.14 o 
  -2   8  12       79.08       98.55      6.62 o 
  -1   8  12      297.66      304.34      6.44 o 
   0   8  12      544.90      512.37      9.27 o 
   1   8  12      179.28      203.09      6.38 o 
   2   8  12        1.04        5.03      5.32 o 
   3   8  12      458.32      433.80      9.64 o 
   4   8  12      419.90      379.76      9.17 o 
   5   8  12        7.95       19.55      5.77 o 
   6   8  12      800.09      777.79     17.00 o 
   7   8  12        3.84        9.63      5.98 o 
   8   8  12        1.14       -2.98      6.16 o 
   9   8  12        8.42        1.45      6.72 o 
 -12   9  12       88.64       95.63      6.26 o 
 -11   9  12       52.66       64.23      7.98 o 
 -10   9  12      668.10      596.07     12.69 o 
  -9   9  12        4.62        5.29      4.61 o 
  -8   9  12       23.66       26.36      4.70 o 
  -7   9  12        1.04       10.77      4.25 o 
  -6   9  12       44.05       55.55      4.41 o 
  -5   9  12        9.28        7.97      3.54 o 
  -4   9  12      570.22      505.79      8.25 o 
  -3   9  12       16.19       31.00      3.66 o 
  -2   9  12      180.10      167.41      5.73 o 
  -1   9  12        3.64        1.84      4.09 o 
   0   9  12      678.28      651.24     10.74 o 
   1   9  12      112.77      103.62      5.51 o 
   2   9  12        6.25       -3.99      5.01 o 
   3   9  12      336.08      360.27      8.67 o 
   4   9  12      885.88      836.15     15.20 o 
   5   9  12        6.09        3.10      5.76 o 
   6   9  12       15.64       22.76      6.31 o 
   7   9  12      261.24      304.60      8.83 o 
   8   9  12       17.85       19.65      6.71 o 
   9   9  12        0.83       13.17      8.87 o 
 -12  10  12      291.14      294.41      9.31 o 
 -11  10  12        3.83       18.46      5.22 o 
 -10  10  12       80.29       80.74      5.07 o 
  -9  10  12       20.73       26.82      4.87 o 
  -8  10  12       70.94       63.48      4.37 o 
  -7  10  12      243.93      226.32      6.05 o 
  -6  10  12      139.00      131.49      5.59 o 
  -5  10  12       34.21       31.88      3.68 o 
  -4  10  12       21.57       33.11      3.63 o 
  -3  10  12      402.56      400.26      7.63 o 
  -2  10  12     1362.89     1404.93     22.52 o 
  -1  10  12        2.89        5.36      5.81 o 
   0  10  12      218.52      209.55      5.38 o 
   1  10  12      637.54      596.41     10.14 o 
   2  10  12      121.53      125.43      5.61 o 
   3  10  12       11.66        8.28      5.39 o 
   4  10  12      510.15      515.87     11.01 o 
   5  10  12      735.00      726.42     13.99 o 
   6  10  12        0.38       -6.45      6.45 o 
   7  10  12       93.75       91.24      6.07 o 
   8  10  12      380.32      451.01     11.01 o 
   9  10  12       67.90       73.67      9.54 o 
 -12  11  12       24.97       40.65      8.45 o 
 -11  11  12      179.39      195.52      6.61 o 
 -10  11  12       50.79       66.52      4.92 o 
  -9  11  12      356.32      346.95      7.96 o 
  -8  11  12       72.84       81.69      4.58 o 
  -7  11  12        3.72        2.92      4.18 o 
  -6  11  12       26.43       39.65      4.09 o 
  -5  11  12      328.61      337.48      7.18 o 
  -4  11  12      108.27      103.13      4.31 o 
  -3  11  12      221.94      217.26      6.38 o 
  -2  11  12      536.94      572.32     11.09 o 
  -1  11  12       28.70       36.00      5.49 o 
   0  11  12      123.25      127.44      4.53 o 
   1  11  12        3.32       14.35      4.28 o 
   2  11  12      746.60      715.44     13.28 o 
   3  11  12       11.97       18.71      5.69 o 
   4  11  12        3.46       10.20      5.64 o 
   5  11  12      181.52      166.79      6.81 o 
   6  11  12        4.10       -2.87      5.81 o 
   7  11  12       56.81       54.66      6.09 o 
   8  11  12        0.60        7.32      8.05 o 
 -12  12  12       37.40       66.92      6.20 o 
 -11  12  12       18.02       19.32      5.68 o 
 -10  12  12       64.05       58.48      4.75 o 
  -9  12  12        0.01        3.15      4.71 o 
  -8  12  12       77.03       95.15      4.95 o 
  -7  12  12        2.65        4.45      4.42 o 
  -6  12  12       79.12       72.07      4.29 o 
  -5  12  12       38.33       54.78      4.29 o 
  -4  12  12      398.50      393.92      7.84 o 
  -3  12  12     1014.35      924.89     16.01 o 
  -2  12  12      156.69      155.36      5.79 o 
  -1  12  12       23.79        2.89      4.70 o 
   0  12  12      204.60      187.08      5.36 o 
   1  12  12     1083.33      964.05     14.78 o 
   2  12  12     1565.06     1544.65     24.58 o 
   3  12  12       35.13       36.67      5.58 o 
   4  12  12       41.68       47.37      5.62 o 
   5  12  12       21.72       48.41      6.02 o 
   6  12  12       38.95       47.77      5.77 o 
   7  12  12        0.17       -3.70      7.34 o 
   8  12  12      326.39      354.15     11.04 o 
 -11  13  12      106.52      125.02      5.78 o 
 -10  13  12      190.20      218.78      6.69 o 
  -9  13  12       31.65       45.08      4.43 o 
  -8  13  12       25.10       29.87      4.61 o 
  -7  13  12        6.00       -4.67      5.49 o 
  -6  13  12      812.17      786.44     14.46 o 
  -5  13  12      377.66      397.31     10.09 o 
  -4  13  12      227.07      245.07      6.84 o 
  -3  13  12      608.12      623.56     11.89 o 
  -2  13  12      849.52      758.32     13.90 o 
  -1  13  12       81.40       67.98      4.60 o 
   0  13  12       11.58       19.89      4.96 o 
   1  13  12      335.22      342.49      7.41 o 
   2  13  12       45.68       60.96      5.03 o 
   3  13  12       38.73       46.49      6.33 o 
   4  13  12      110.03      124.42      6.22 o 
   5  13  12       46.64       65.24      5.51 o 
   6  13  12      258.36      265.04      8.21 o 
   7  13  12      235.83      268.43      9.92 o 
   8  13  12        2.51        0.87      7.69 o 
 -11  14  12       12.97       17.65      5.48 o 
 -10  14  12       30.73       41.08      5.00 o 
  -9  14  12       71.84       85.57      6.43 o 
  -8  14  12       15.09       14.52      5.22 o 
  -7  14  12        4.47       11.90      7.15 o 
  -6  14  12       10.61       18.88      6.09 o 
  -5  14  12      597.80      564.24     11.24 o 
  -4  14  12       31.56       47.54      4.31 o 
  -3  14  12      642.22      662.43     14.63 o 
  -2  14  12       53.02       46.04      4.78 o 
  -1  14  12       22.34       21.86      5.22 o 
   0  14  12       11.12        9.65      5.24 o 
   1  14  12      518.06      490.17      9.14 o 
   2  14  12      706.70      698.01     13.22 o 
   3  14  12       69.20       69.29      5.64 o 
   4  14  12      454.27      477.74     10.57 o 
   5  14  12       27.84       39.68      5.81 o 
   6  14  12       48.68       51.23      6.43 o 
   7  14  12      203.44      188.59      8.54 o 
 -11  15  12       39.43       52.05      6.12 o 
 -10  15  12       33.84       48.02      5.57 o 
  -9  15  12       47.44       47.48      5.52 o 
  -8  15  12       17.19       21.46      5.52 o 
  -7  15  12      488.71      454.31     10.09 o 
  -6  15  12       53.39       67.40      5.63 o 
  -5  15  12      426.76      395.98      9.07 o 
  -4  15  12      528.23      555.33     11.19 o 
  -3  15  12      593.99      557.02     13.17 o 
  -2  15  12      352.34      315.42      7.99 o 
  -1  15  12      116.74      105.73      5.44 o 
   0  15  12       60.05       66.51      4.79 o 
   1  15  12       29.76       56.99      5.24 o 
   2  15  12      147.90      141.64      5.28 o 
   3  15  12      833.77      806.77     16.92 o 
   4  15  12        2.04       -5.70      5.89 o 
   5  15  12       91.56      101.86      7.19 o 
   6  15  12        0.27        6.46      7.46 o 
   7  15  12      190.05      188.63      8.92 o 
 -10  16  12        0.28        3.70      5.60 o 
  -9  16  12       49.28       50.49      5.14 o 
  -8  16  12      157.33      170.25      6.50 o 
  -7  16  12        3.04       10.69      6.31 o 
  -6  16  12       36.71       44.09      4.63 o 
  -5  16  12        2.29       12.72      4.65 o 
  -4  16  12      244.76      252.15      8.57 o 
  -3  16  12      801.23      719.54     15.65 o 
  -2  16  12      480.07      471.81     11.68 o 
  -1  16  12       26.06       27.19      5.26 o 
   0  16  12      666.47      651.81     12.71 o 
   1  16  12       13.18       16.60      6.30 o 
   2  16  12       17.72       25.77      5.16 o 
   3  16  12       42.82       49.84      5.44 o 
   4  16  12       16.45       25.05      6.48 o 
   5  16  12       11.01       20.45      9.81 o 
   6  16  12      550.01      595.66     25.34 o 
   7  16  12       16.06        8.96      9.53 o 
 -10  17  12        1.09       15.01     10.35 o 
  -9  17  12      168.21      186.97      6.88 o 
  -8  17  12       28.54       40.85      5.28 o 
  -7  17  12      264.00      283.94      8.89 o 
  -6  17  12       28.82       53.49      6.69 o 
  -5  17  12        0.48       -0.29      4.77 o 
  -4  17  12      108.11      101.58      6.32 o 
  -3  17  12      212.34      250.22      9.73 o 
  -2  17  12        1.72       -4.96      6.40 o 
  -1  17  12       16.50       20.94      6.38 o 
   0  17  12       18.67       27.63      6.30 o 
   1  17  12        8.64       13.11      5.94 o 
   2  17  12      333.81      314.46      8.53 o 
   3  17  12       16.11       29.06      7.87 o 
   4  17  12       16.61       14.65      9.53 o 
   5  17  12      112.84      134.83      8.06 o 
   6  17  12      255.96      281.94     10.17 o 
  -9  18  12       78.34       82.46      5.69 o 
  -8  18  12      129.14      128.85      6.13 o 
  -7  18  12       47.36       50.48      6.28 o 
  -6  18  12       13.31       26.72      5.36 o 
  -5  18  12        1.47       -4.88      4.88 o 
  -4  18  12      137.00      102.48      6.44 o 
  -3  18  12     1021.41     1008.47     23.56 o 
  -2  18  12       10.03        9.51      7.68 o 
  -1  18  12      251.56      265.26      8.81 o 
   0  18  12       57.30       71.82     10.52 o 
   1  18  12      324.41      325.80      8.63 o 
   2  18  12       72.31       74.11      6.16 o 
   3  18  12      120.99      136.28      9.04 o 
   4  18  12        3.63        1.22      9.65 o 
   5  18  12       32.93       54.75      7.54 o 
  -8  19  12      194.04      250.97      7.82 o 
  -7  19  12      211.33      218.99      8.53 o 
  -6  19  12       28.96       44.43      5.77 o 
  -5  19  12        4.12       -3.24      5.23 o 
  -4  19  12       31.74       38.30      6.92 o 
  -3  19  12        4.51        3.24      6.33 o 
  -2  19  12        1.47       -6.95      7.27 o 
  -1  19  12      209.38      204.87      8.04 o 
   0  19  12        6.76       13.90      6.79 o 
   1  19  12       68.97       88.55      5.68 o 
   2  19  12        0.81       -5.58      6.74 o 
   3  19  12       12.97        8.92      8.99 o 
   4  19  12      173.23      175.96     18.42 o 
   5  19  12      229.21      292.63     10.53 o 
  -7  20  12        0.28       -4.91      5.57 o 
  -6  20  12      194.84      221.90      7.48 o 
  -5  20  12       37.14       38.81      5.91 o 
  -4  20  12        9.84       23.80      6.94 o 
  -3  20  12       10.06       20.96      7.26 o 
  -2  20  12       10.35        7.20      6.09 o 
  -1  20  12       43.15       42.64      6.36 o 
   0  20  12       52.94       46.60      6.32 o 
   1  20  12        0.16        2.43      6.34 o 
   2  20  12      135.50      142.45      7.80 o 
   3  20  12        4.45        4.03      9.54 o 
   4  20  12       16.24       33.29     10.39 o 
  -6  21  12       76.55       57.08      5.82 o 
  -5  21  12      144.05      162.80      7.74 o 
  -4  21  12       12.59       12.25      6.61 o 
  -3  21  12        4.67        4.26      6.98 o 
  -2  21  12       37.11       34.41      6.90 o 
  -1  21  12        4.20        3.74      9.34 o 
   0  21  12       68.77       72.23      6.67 o 
   1  21  12      134.05      166.27      9.81 o 
   2  21  12       10.14       13.63      9.38 o 
   3  21  12      145.11      170.53     11.01 o 
  -5  22  12       46.90       52.83      7.05 o 
  -4  22  12        9.34        7.13      7.22 o 
  -3  22  12       66.79       67.78      6.72 o 
  -2  22  12       47.60       46.05      6.58 o 
  -1  22  12       42.66       37.22      6.43 o 
   0  22  12        9.03        8.51      8.58 o 
   1  22  12       15.88       18.58      8.95 o 
   2  22  12      196.60      212.63     17.71 o 
  -3  23  12       11.55       13.86      7.67 o 
  -2  23  12       26.68       44.96      8.05 o 
  -1  23  12       32.43       45.60      9.85 o 
   0  23  12        3.52        5.90      8.90 o 
 -13   0  13       94.98       96.57     15.50 o 
 -11   0  13      213.36      195.73     13.60 o 
  -9   0  13      625.90      611.40     32.80 o 
  -7   0  13      669.83      624.89     17.47 o 
  -5   0  13      249.17      239.00      7.43 o 
  -3   0  13      151.24      149.65      8.66 o 
  -1   0  13      441.65      423.03     12.53 o 
   1   0  13     3205.03     3131.13     98.55 o 
   3   0  13      819.57      848.61     22.04 o 
   5   0  13      721.73      684.44     19.01 o 
   7   0  13       16.57       19.69      9.37 o 
   9   0  13      554.80      524.89     18.15 o 
 -13   1  13       46.77       54.89     12.27 o 
 -12   1  13       76.47       79.24      7.23 o 
 -11   1  13       18.04        8.63     12.16 o 
 -10   1  13      594.48      558.54     12.00 o 
  -9   1  13        3.36       -5.60      5.60 o 
  -8   1  13      179.80      155.19      6.20 o 
  -7   1  13      153.17      148.13      5.92 o 
  -6   1  13      721.36      667.27     11.08 o 
  -5   1  13        4.03       19.46      3.96 o 
  -4   1  13     1669.40     1662.99     21.23 o 
  -3   1  13      100.51       96.11      4.05 o 
  -2   1  13      547.56      519.46     10.09 o 
  -1   1  13      182.50      145.09      5.53 o 
   0   1  13     1358.07     1327.66     21.40 o 
   1   1  13       57.11       62.38      5.06 o 
   2   1  13      349.41      332.15     10.01 o 
   3   1  13      380.38      370.23      9.08 o 
   4   1  13       62.97       43.44      5.19 o 
   5   1  13       47.30       45.02      5.12 o 
   6   1  13       12.66        6.07      5.44 o 
   7   1  13      120.11      123.62      6.51 o 
   8   1  13       46.25       52.70      6.14 o 
   9   1  13      202.45      208.98      7.90 o 
 -13   2  13       26.62       27.97      8.21 o 
 -12   2  13        4.08        1.88      7.67 o 
 -11   2  13        1.00       -6.12      6.12 o 
 -10   2  13        0.45        4.89     10.73 o 
  -9   2  13       17.40       29.87      5.55 o 
  -8   2  13      707.19      686.85     13.52 o 
  -7   2  13       19.94       11.92      5.59 o 
  -6   2  13      762.90      797.84     12.78 o 
  -5   2  13     2078.18     2044.90     28.44 o 
  -4   2  13      360.54      348.34      6.75 o 
  -3   2  13      710.32      748.40     10.81 o 
  -2   2  13        1.62       -2.86      4.98 o 
  -1   2  13       32.26       37.65      5.05 o 
   0   2  13       94.38       90.70      6.55 o 
   1   2  13       54.24       59.91      5.13 o 
   2   2  13     1443.42     1276.09     21.06 o 
   3   2  13      668.93      680.01     13.17 o 
   4   2  13      379.35      352.49      8.98 o 
   5   2  13        4.65       -1.39      5.56 o 
   6   2  13       21.49       16.78      6.01 o 
   7   2  13       38.26       54.20      5.88 o 
   8   2  13       33.81       47.95      5.65 o 
   9   2  13       53.96       58.69      6.29 o 
 -13   3  13        0.44        1.56      7.88 o 
 -12   3  13       74.53       92.45      9.83 o 
 -11   3  13      231.63      268.56     10.15 o 
 -10   3  13      348.32      364.64      9.37 o 
  -9   3  13      339.42      359.26      9.22 o 
  -8   3  13      258.87      271.46      7.92 o 
  -7   3  13      415.13      447.76      8.71 o 
  -6   3  13        0.10       -2.22      4.76 o 
  -5   3  13      385.75      380.52      7.69 o 
  -4   3  13      147.53      150.52      4.24 o 
  -3   3  13       34.30       30.93      3.80 o 
  -2   3  13       84.43       71.87      3.97 o 
  -1   3  13     4456.00     4212.02     60.76 o 
   0   3  13     3482.99     3315.50     48.60 o 
   1   3  13     2224.38     2101.82     32.15 o 
   2   3  13     1109.62     1083.17     18.45 o 
   3   3  13       88.52       87.24      7.67 o 
   4   3  13      119.95      128.14      6.42 o 
   5   3  13       22.10       11.40      5.62 o 
   6   3  13      114.45      110.60      6.15 o 
   7   3  13       88.12       70.56      6.06 o 
   8   3  13      106.97      117.18      6.35 o 
   9   3  13        3.50       10.60      7.50 o 
 -13   4  13        9.00        6.00      8.58 o 
 -12   4  13      101.84      129.81      8.46 o 
 -11   4  13      216.99      248.69      9.80 o 
 -10   4  13      514.68      492.16     13.32 o 
  -9   4  13     1062.50     1071.74     18.99 o 
  -8   4  13      115.53      126.69      6.01 o 
  -7   4  13      173.60      188.99      5.58 o 
  -6   4  13       27.88       25.15      4.31 o 
  -5   4  13      263.79      233.22      6.03 o 
  -4   4  13       30.30       42.32      4.19 o 
  -3   4  13       52.09       39.79      3.57 o 
  -2   4  13       59.39       52.54      4.17 o 
  -1   4  13       15.23       19.21      8.72 o 
   0   4  13        8.54       19.88      5.41 o 
   1   4  13       61.61       62.29      5.18 o 
   2   4  13       68.72       73.44      5.41 o 
   3   4  13     1598.70     1578.19     25.32 o 
   4   4  13        0.69        8.53      6.07 o 
   5   4  13        0.14       -7.41      7.41 o 
   6   4  13      485.10      467.85     10.90 o 
   7   4  13      217.86      222.00      7.86 o 
   8   4  13       12.55       15.64      6.52 o 
   9   4  13       85.12       85.09      6.44 o 
 -12   5  13      206.15      228.86      9.57 o 
 -11   5  13      120.97      131.82     12.57 o 
 -10   5  13        1.02        2.43      6.86 o 
  -9   5  13      183.32      179.90      6.70 o 
  -8   5  13      917.59      909.49     14.57 o 
  -7   5  13      286.65      311.40      7.15 o 
  -6   5  13     1703.18     1705.44     24.28 o 
  -5   5  13      741.02      693.89     11.52 o 
  -4   5  13      283.46      283.86      6.54 o 
  -3   5  13      635.33      585.16      9.80 o 
  -2   5  13     6057.00     5889.15     75.85 o 
  -1   5  13      972.57      892.49     15.32 o 
   0   5  13       82.17       73.28      5.09 o 
   1   5  13        4.65        4.00      5.24 o 
   2   5  13        1.68        6.28      5.84 o 
   3   5  13       81.64       90.72      5.93 o 
   4   5  13     2286.85     2201.07     34.01 o 
   5   5  13        0.58       -2.26      5.83 o 
   6   5  13      118.93      113.72      6.47 o 
   7   5  13      148.17      147.39      9.18 o 
   8   5  13       45.04       57.12      8.56 o 
   9   5  13        2.70       -6.27      6.27 o 
 -12   6  13        9.42        2.37      7.73 o 
 -11   6  13      529.02      526.74     14.49 o 
 -10   6  13        4.33       -2.17      7.11 o 
  -9   6  13        1.10       -4.03      6.67 o 
  -8   6  13        6.18        6.77      4.79 o 
  -7   6  13       30.37       35.00      4.45 o 
  -6   6  13      577.15      519.52      9.57 o 
  -5   6  13       41.94       45.93      4.22 o 
  -4   6  13       41.17       45.85      3.96 o 
  -3   6  13      276.52      268.75      7.01 o 
  -2   6  13       64.97       73.17      4.34 o 
  -1   6  13        4.22        8.81      8.18 o 
   0   6  13        0.41       -0.02      5.19 o
[truncated: 66,352 more chars]
